# Supplementary material for: High fish density delays wound healing in Atlantic salmon (Salmo salar)
Source: Sci Rep. 2018 Nov 15;8:16907. doi: 10.1038/s41598-018-35002-5 (PMC6237775; doi:10.1038/s41598-018-35002-5)
Supplement: Supplementary file 1 [file 41598_2018_35002_MOESM1_ESM.xlsx]

## Sheet: Data
QueryID	Annotation	Name	1dpw	3dpw	7dpw	14dpw	36dpw	43dpw	57dpw	0dpw
Ssa#GRASP209736207	Cell Apoptosis	Death-associated protein-like 1-B [Salmo salar]	-0.937797	-0.765519	-1.50913	-0.739053	-0.278034	0.844253	0.0214728	0.272671
Ssa#EG824496	Cell Apoptosis	Optineurin	-0.245072	-0.357038	-1.50779	-0.779462	-0.0242845	0.169015	0.0992296	-0.279371
Ssa#GRASP223673180	Cell Apoptosis	BCL2/adenovirus E1B 19 kDa protein-interacting protein 3 [Salmo salar]	0.475349	0.284148	0.373592	0.252235	0.469919	0.855251	0.133849	1.02482
Ssa#GRASP223673050	Cell Apoptosis	DNA-damage-inducible transcript 4-like protein [Salmo salar]	-1.53253	0.559792	0.445078	0.763705	-0.65836	-0.221383	-0.415381	-0.162413
Ssa#GRASP209731469	Cell Apoptosis	Pleckstrin homology domain-containing family F member 1 [Salmo salar]	-0.17184	1.09306	0.508	0.717763	0.130981	0.665881	-0.279981	0.224544
Ssa#GRASP209147571	Cell Autophagy	Cysteine protease ATG4B [Salmo salar]	1.06042	0.0703713	0.360698	0.372714	-0.0106871	0.169008	-0.191073	0.625786
Ssa#GRASP209154019	Cell chromosome	N-acetyltransferase ESCO1 [Salmo salar]	-0.298706	-1.11306	0.362204	0.420435	-0.133387	-0.463059	-0.139612	-0.823765
Ssa#GRASP223647775	Cell chromosome	Inner centromere protein B [Salmo salar]	-0.66534	-0.894009	0.224917	0.517623	-0.173242	-0.579127	-0.12631	-0.357868
Ssa#GRASP209732303	Cell chromosome	Histone H2A [Oncorhynchus mykiss]	-0.190592	-0.851636	-0.309406	-0.599236	0.141366	0.0993942	0.208993	-0.0894792
Ssa#GRASP209154119	Cell chromosome	Histone H1-beta, late embryonic [Salmo salar]	-0.314489	-0.793762	-0.776831	-0.0533505	-0.0958756	-0.131479	-0.132604	-0.33608
Ssa#S31995573	Cell chromosome	Histone acetyltransferase MYST2 [Salmo salar]	-0.513449	-0.393358	0.0361497	0.409743	0.20199	1.21027	0.440757	0.593419
Ssa#GRASP223649417	Cell chromosome	High mobility group-T protein [Salmo salar]	-0.11735	-0.358469	-0.839503	-0.428771	-0.0906748	-0.206362	-0.0664685	0.0517461
Ssa#EG766170	Cell chromosome	Histone methyltransferase SmyD1a	0.401996	-0.332899	-0.235567	-0.925743	0.0514932	-0.446194	0.0766776	-0.0634735
Ssa#DW540656	Cell chromosome	Chromodomain-helicase-DNA-binding protein 4	-0.286687	-0.207422	0.513003	1.00491	-0.0191132	0.157008	0.0414901	0.16444
Ssa#S30262006	Cell cycle	Novel protein similar to vertebrate cellB0S4Y9 Novel protein similar to vertebrate cell	-0.218286	-1.35192	0.0639464	0.554927	-0.256573	-0.171922	0.121179	-0.343202
Ssa#GRASP209732103	Cell cycle	Cyclin-dependent kinase inhibitor 1C [Salmo salar]	-0.116602	-1.24086	-0.582851	0.188424	-0.258	-0.211764	-0.178415	-0.118955
Ssa#GRASP209731291	Cell cycle	Mitotic spindle assembly checkpoint protein MAD2A [Salmo salar]	-0.520614	-1.03896	0.355622	0.480413	-0.203612	-0.39036	-0.295617	-0.444131
Ssa#GRASP209731795	Cell cycle	Proliferating cell nuclear antigen [Salmo salar]	-0.162211	-0.993556	0.411404	0.380552	-0.287477	-0.125238	0.0845249	-0.470501
Ssa#GRASP221220791	Cell cycle	GINS complex subunit 1 [Salmo salar]	-0.295497	-0.965992	0.30687	0.458704	-0.279707	-0.240608	-0.0723821	-0.536293
Ssa#GRASP209734763	Cell cycle	Cell division control protein 2 homolog [Salmo salar]	-0.762596	-0.94242	-0.0142072	0.194857	-0.0223575	-0.278982	-0.33186	-0.12943
Ssa#KSS1623	Cell cycle	Rpa2 protein	-0.355024	-0.862864	0.57577	0.449534	-0.210328	-0.116127	-0.106113	-0.218368
Ssa#S30252057	Cell cycle	Ubiquitin-conjugating enzyme E2 C [Salmo salar]	-1.05336	-0.857666	0.0681108	0.67726	-0.234492	-0.339737	-0.362371	-0.371982
Ssa#S30252057	Cell cycle	Ubiquitin-conjugating enzyme E2 C [Salmo salar]	-1.05336	-0.857666	0.0681108	0.67726	-0.234492	-0.339737	-0.362371	-0.371982
Ssa#S35688361	Cell cycle	Chromosome-associated kinesin KIF4A	-0.342859	-0.827067	0.361321	0.258532	-0.171617	-0.161962	-0.0655283	-0.518935
Ssa#GRASP223647855	Cell cycle	Condensin complex subunit 3 [Salmo salar]	-0.589285	-0.812782	0.105061	0.126924	-0.0166423	0.0285177	-0.0466127	-0.293089
Ssa#S35553185	Cell cycle	Cell cycle progression protein 1 [Salmo salar]	0.812797	-0.112282	-0.0766116	-0.0306178	0.114654	0.0247059	-0.227353	0.668952
Ssa#S31976502	Cell cycle	Cyclin-dependent kinase inhibitor 1C [Salmo salar]	0.359931	0.971695	0.421394	0.103898	0.138111	0.271959	-0.142696	0.260032
Ssa#GRASP209148369	Cell cycle	Serine/threonine-protein kinase Pim-1 [Salmo salar]	0.102438	1.27315	0.327721	0.375506	0.138578	0.250732	-0.0950377	-0.0122658
Ssa#S35547774	Cell cytoskeleton	Actin-related protein 2-B	-0.632226	-0.805277	-0.350261	0.0845536	-0.0907918	-0.182865	-0.0363703	0.091045
Ssa#TC107065	Cell cytoskeleton	Gelsolin precursor [Salmo salar]	-0.649892	-0.640455	-1.58404	-0.155856	-0.0726602	0.857991	-0.0711806	0.533635
Ssa#GRASP209733555	Cell cytoskeleton	Stathmin [Oncorhynchus mykiss]	-0.652647	-0.539545	0.146288	0.0322595	-0.15173	-0.328292	-0.333935	-0.851006
Ssa#BU694088	Cell cytoskeleton	TBCC domain-containing protein 1	-0.308564	-0.474174	-0.8802	0.200944	0.05002	-0.262986	-0.302468	1.0576
Ssa#S35543919	Cell cytoskeleton	Thymosin beta-a [Salmo salar]	-0.481605	-0.408508	-0.866173	0.556269	-0.124296	1.58645	0.350544	0.350464
Ssa#GRASP221220307	Cell cytoskeleton	Four and a half LIM domains protein 1 [Salmo salar]	-0.539481	-0.397277	-0.00605626	0.856133	0.111213	0.254051	-0.0939583	-0.051107
Ssa#GRASP209731261	Cell cytoskeleton	CPEB-associated factor Maskin [Salmo salar]	-0.846104	-0.317738	0.170343	0.444537	-0.0860068	-0.150674	-0.149201	-0.454103
Ssa#TC79096	Cell cytoskeleton	Gelsolin precursor [Salmo salar]	-0.533369	-0.315801	-1.34274	-0.331007	-0.210828	-0.0573626	-0.134889	-0.189875
Ssa#S35507269	Cell cytoskeleton	Protein unc-45 homolog B [Unc-45B]	0.0642744	-0.315262	-0.738935	-1.03059	0.211682	-0.969363	0.667496	-0.556345
Ssa#KSS1236	Cell cytoskeleton	Espin-like protein	-0.521503	-0.289504	-2.08558	-0.103484	0.239132	-0.432342	-0.457488	1.61215
Ssa#EG785855	Cell cytoskeleton	Thymosin beta-a [Salmo salar]	-0.317038	-0.0305919	-0.794779	0.581133	-0.115994	1.37201	0.198817	0.181033
Ssa#S35538106	Cell cytoskeleton	Filamin-A [Salmo salar]	0.323326	0.0985586	-0.0054602	-0.332216	0.30198	0.0765709	0.856609	-0.205477
Ssa#CO471052	Cell cytoskeleton	Moesin	0.211228	0.155911	0.945931	0.209432	-0.0492356	0.299624	0.0728786	0.0358715
Ssa#S18880387	Cell cytoskeleton	Annexin A1 [Salmo salar]	0.192551	0.330952	0.166822	1.27141	-0.106725	1.48259	-0.47126	0.349132
Ssa#S35532880	Cell cytoskeleton	Septin-7 [Salmo salar]	-0.0746304	0.465839	0.817077	0.217872	0.00554968	0.0194701	0.345354	0.212808
Ssa#DY726242	Cell cytoskeleton	Dystonin	0.201053	0.532156	0.887347	-1.10478	-0.334427	0.119721	-0.227287	-0.198248
Ssa#S35701148	Cell cytoskeleton	Phosphatase and actin regulator 3	-0.720228	0.84885	1.15296	0.0327486	0.836875	1.31298	-0.109687	0.794984
Ssa#S35657167	Cell cytoskeleton	Coronin-1A [Salmo salar]	0.534027	0.876596	0.480169	0.305171	0.248155	0.253956	0.188662	-0.0354777
Ssa#S35597055	Cell cytoskeleton	plectin 1 [Salmo salar]	-0.0708222	0.911539	0.172333	0.424138	-0.0513056	0.975411	0.141403	0.55042
Ssa#GRASP209730759	Cell cytoskeleton	Gastrulation-specific protein G12 [Salmo salar]	-0.27437	0.914574	0.552333	0.482856	-0.214071	0.622092	0.220089	0.141011
Ssa#DW543974	Cell cytoskeleton	Unconventional myosin-Ig	-0.214113	0.928571	0.628913	0.426847	0.028496	0.015122	-0.0378423	0.0871077
Ssa#GRASP223647639	Cell cytoskeleton	Coronin-1A [Salmo salar]	0.610069	0.983222	0.567657	0.377429	0.202513	0.196074	0.199302	-0.0721925
Ssa#GRASP223648791	Cell cytoskeleton	Septin-8 [Salmo salar]	-0.299971	1.08827	0.703533	0.351308	-0.057659	-0.136255	0.0985272	-0.189059
Ssa#GRASP209730791	Cell cytoskeleton	Pleckstrin [Salmo salar]	0.488366	1.30658	0.598228	0.265333	0.173708	-0.102182	0.614378	-0.124862
Ssa#CK879833	Cell Cytoskeleton keratin	type II keratin E2 [Oncorhynchus mykiss]	-0.796433	-0.168973	-0.724691	0.223368	-0.523992	1.30979	0.357128	0.436527
Ssa#S31964202	Cell Cytoskeleton keratin	Keratin 18	-0.407276	0.0716956	0.931212	0.636271	0.184044	0.189514	-0.440811	0.333267
Ssa#GRASP209730277	Cell Cytoskeleton keratin	Keratin, type I cytoskeletal 20 [Salmo salar]	-0.554294	0.0799596	-1.19292	-0.908547	-0.421727	0.400081	-0.440572	0.106898
Ssa#S35492043	Cell Cytoskeleton keratin	type II keratin E3 [Oncorhynchus mykiss]	-0.65434	0.130736	0.433588	1.22875	-0.024551	1.00315	0.490037	0.353316
Ssa#S22713494	Cell Cytoskeleton keratin	type I keratin S8 [Oncorhynchus mykiss]	-0.460574	0.183023	0.380791	1.30049	-0.174238	0.297146	-0.353998	0.08966
Ssa#S35528169	Cell Cytoskeleton keratin	Keratin-associated protein 10-2 or muscle derived taxillin	1.06898	0.442085	0.483508	-0.192741	0.0621274	0.030984	0.145758	0.251615
Ssa#GRASP223648221	Cell Cytoskeleton microtubule	Tubulin alpha-1A chain [Salmo salar]	-0.266708	-0.0993968	0.0388684	-0.484097	-0.004602	-0.741988	-0.0871157	-0.832745
Ssa#S31964290	Cell Cytoskeleton microtubule	tubulin, alpha 8 like 2 [Salmo salar]	0.210555	0.149553	0.281871	0.0384002	0.0656001	-0.372535	0.125646	-0.79945
Ssa#S18891154	Cell Cytoskeleton microtubule	Tubulin beta-2C chain [Salmo salar]	-0.0758772	0.799343	0.259111	-0.317731	-0.125233	0.01551	0.220211	-0.0301433
Ssa#GRASP221220195	Cell Cytoskeleton microtubule	Tubulin polymerization-promoting protein family member 3 [Salmo salar]	0.485973	0.97385	-0.0880363	-0.396436	-0.182259	0.0088686	0.223149	0.353651
Ssa#S35663868	Cell DNA repair	UV excision repair protein RAD23 homolog A [Salmo salar]	0.93218	-0.0847355	0.31313	-0.330408	-0.00243774	-0.306479	0.0375354	-0.075058
Ssa#GRASP223648747	Cell DNA replication	Zygotic DNA replication licensing factor mcm6-B [Salmo salar]	-0.663951	-1.58412	0.470662	0.174577	0.112149	0.0295049	-0.231789	-0.129306
Ssa#GRASP209149683	Cell DNA replication	DNA replication licensing factor mcm5 [Salmo salar]	-0.556665	-1.25234	0.456458	0.398496	-0.0570587	-0.418153	0.0846589	-0.632586
Ssa#TC103697	Cell DNA replication	DNA replication licensing factor mcm2 [Salmo salar]	-0.567326	-1.20431	0.134469	0.468211	-0.380056	-0.100345	0.0742796	-0.51535
Ssa#GRASP209154823	Cell DNA replication	DNA replication licensing factor MCM3 [Salmo salar]	-0.841859	-1.17855	0.300491	0.4818	-0.372057	-0.0319333	0.203906	-0.289495
Ssa#GRASP209738001	Cell DNA replication	DNA replication complex GINS protein SLD5 [Salmo salar]	-0.568823	-1.08871	0.656012	0.589338	-0.276735	-0.208044	0.046866	-0.625967
Ssa#GRASP223648101	Cell DNA replication	DNA replication licensing factor mcm2 [Salmo salar]	-0.793396	-1.07053	0.133551	0.384041	-0.273255	0.097347	0.0276264	-0.476907
Ssa#GRASP209735109	Cell DNA replication	DNA primase small subunit [Salmo salar]	-0.489794	-0.968431	0.184966	0.381416	-0.102696	-0.277398	-0.00260116	-0.318081
Ssa#GRASP209154729	Cell DNA replication	DNA polymerase subunit alpha B [Salmo salar]	-0.316616	-0.958588	0.351615	0.40595	-0.305801	-0.0168338	-0.0119153	-0.457608
Ssa#GRASP223648691	Cell DNA replication	DNA replication licensing factor mcm4 [Salmo salar]	-0.338277	-0.912686	0.43552	0.252986	-0.342146	-0.0400929	0.0354916	-0.394028
Ssa#GRASP209738249	Cell DNA replication	Replication factor C subunit 5 [Salmo salar]	-0.2213	-0.837154	0.144763	0.07111	-0.170278	-0.172207	0.110281	-0.468698
Ssa#GRASP221221991	Cell DNA replication	DNA polymerase subunit delta-4 [Salmo salar]	-0.162362	-0.681779	-0.829755	-0.0326409	-0.0163933	0.298667	-0.105371	0.0804047
Ssa#S47727879	Cell DNA replication	DNA replication complex GINS protein PSF3 [Salmo salar]	-0.56651	-0.141484	-2.38003	0.159154	0.263752	-0.4274	-0.57459	2.73276
Ssa#S18840394	Cell Exocytosis	Neuroligin 1 - Ident 50	0.0533179	-0.362089	-0.19646	-0.914159	-0.481479	0.146711	0.475798	-0.117351
Ssa#TC76324	Cell Exocytosis	Zymogen granule membrane protein 16 precursor [Salmo salar]	-0.142465	-0.247274	-1.06499	-0.639296	-3.03909	-0.612286	-0.902554	-0.527742
Ssa#S35523019	Cell Exocytosis	Zymogen granule membrane protein 16 precursor [Salmo salar]	-0.0877898	-0.065311	-0.881949	-0.422198	-2.42771	0.0331514	-0.845251	-0.145679
Ssa#S30345407	Cell Folding, protein modification	heat shock protein hsp90 [Oncorhynchus tshawytscha]	0.49029	-0.860791	-0.481156	-0.652349	-0.275736	-1.31749	0.819166	-0.306128
Ssa#S47727430	Cell Folding, protein modification	Thioredoxin domain-containing protein 9 [Salmo salar]	-0.434113	-0.441563	-1.25104	0.113482	-0.0809782	-0.288527	-0.213535	0.63938
Ssa#GRASP221219223	Cell Folding, protein modification	Peptidyl-prolyl cis-trans isomerase, mitochondrial precursor [Salmo salar]	-0.235429	-0.147219	-0.796078	-0.529251	0.0162795	0.0745961	-0.262748	-0.103879
Ssa#S47728474	Cell Folding, protein modification	Heat shock protein Hsp-16.1/Hsp-16.11 [Salmo salar]	0.212574	3.5e-05	-0.388005	-1.17003	0.266336	-0.254014	0.388557	-1.33387
Ssa#GRASP223648381	Cell Folding, protein modification	14-3-3 protein beta/alpha [Salmo salar]	-0.195837	0.0404264	0.507195	0.792755	0.0611553	0.0696952	0.0581435	-0.0143
Ssa#GRASP209737081	Cell Folding, protein modification	Heat shock protein beta-11 [Salmo salar]	0.416341	0.412205	0.0366496	-0.255343	0.341855	-0.156979	0.808038	0.135402
Ssa#S35565095	Cell Folding, protein modification	transglutaminase [Oncorhynchus keta]	-1.0207	0.734072	1.86636	1.72226	-0.225592	0.516283	0.299519	0.782634
Ssa#STIR18517	Cell Folding, protein modification	Sulfide quinone reductase-like (Yeast)	0.394399	0.798631	0.374086	0.338907	0.35436	0.0838126	-0.160848	-0.032315
Ssa#GRASP209153018	Cell Folding, protein modification	Protein-glutamine gamma-glutamyltransferase 2 [Salmo salar]	1.33194	1.28663	0.421809	-0.134307	-0.285184	-1.57853	0.211097	-0.463291
Ssa#GRASP209154871	Cell GTP signaling	Ras-related protein Rab-3D [Salmo salar]	-0.552857	-0.248625	-0.127667	0.889053	-0.0608996	0.625829	0.131447	-0.134679
Ssa#GRASP209731075	Cell GTP signaling	Dexamethasone-induced Ras-related protein 1 precursor [Salmo salar]	0.338806	-0.0388102	0.245081	-0.025723	0.104745	0.0159661	0.233895	0.872562
Ssa#S46932313	Cell GTP signaling	RAC-beta serine/threonine-protein kinase; AKT2	0.940547	0.0606536	0.817713	0.0525581	0.0528254	-0.0670936	-0.0821857	-0.349893
Ssa#TC107105	Cell GTP signaling	RAC-beta serine/threonine-protein kinase; AKT2	0.935616	0.111551	0.840209	-0.0209026	0.177962	-0.0428126	-0.0758292	-0.190026
Ssa#GRASP209736989	Cell GTP signaling	Regulator of G-protein signaling 1 [Salmo salar]	0.617542	0.478146	0.240884	-0.127735	0.026289	1.01105	0.0831317	-0.153473
Ssa#TC106938	Cell GTP signaling	GTPase IMAP family member 7 [Salmo salar]	0.277844	0.717252	-0.205249	-0.871189	-1.26958	0.0206814	-0.757119	-0.78812
Ssa#GRASP209155797	Cell GTP signaling	Regulator of G-protein signaling 14 [Salmo salar]	-0.137063	1.0095	0.297744	0.452663	0.136002	0.858548	-0.123439	0.210373
Ssa#S35506305	Cell GTP signaling	Ras GTPase-activating protein nGAP [Salmo salar]	0.0747091	1.02738	0.139199	0.228368	0.205401	0.428193	0.103005	-0.277353
Ssa#CL457Contig1	Cell GTP signaling	Ras-related C3 botulinum toxin substrate 2 precursor putative mRNA, complete cds	0.0167214	1.03793	-0.260713	0.416514	-0.30275	0.0404369	0.444384	0.109588
Ssa#S30241339	Cell GTP signaling	G protein-coupled receptor kinase 4	0.129088	1.08339	0.552416	-0.135018	0.268863	0.185047	-0.0526077	0.167035
Ssa#GRASP209154971	Cell GTP signaling	GP183_SALSA RecName: Full=G-protein coupled receptor 183	0.196356	1.10145	0.307849	0.577483	0.285512	0.424788	0.117777	-0.107006
Ssa#S18887304	Cell GTP signaling	Ras-related protein Rab-37 [Salmo salar]	-0.272871	1.19783	0.358218	0.268159	0.206544	0.190188	-0.00951907	0.0346435
Ssa#S35687702	Cell GTP signaling	Ras-related GTP binding C	-0.0892716	1.32077	0.436326	-0.066038	-0.0554464	-0.179184	-0.299927	0.186594
Ssa#TC100572	Cell GTP signaling	GTPase, IMAP family member 7 [Oncorhynchus mykiss]	-0.943287		-0.182761	-0.546355	0.0953329	0.158494	-0.209067
Ssa#KSS2862	Cell Lysosome	Lysosomal membrane glycoprotein 2 domain	0.0481317	0.830144	0.38115	0.519578	0.0252606	-0.357911	0.0369875	-0.111297
Ssa#S35514998	Cell Myofiber	myomesin 2 [Salmo salar]	0.181813	0.124666	-0.239569	-0.961406	-0.0844304	-0.177406	-0.18399	-0.223456
Ssa#CO469637	Cell Myofiber	cardiac calsequestrin-like protein [Oncorhynchus mykiss]	-0.118755	0.353482	-1.25596	-1.69652	0.128951	-0.0001326	-0.171222	-0.230898
Ssa#S35536652	Cell Myofiber	MuRF1c [Salmo salar]	1.23926	0.403791	0.115863	-1.10865	-0.227512	-0.6717	0.287151	0.517986
Ssa#S41657816	Cell Myofiber	fast myotomal muscle actin 2 [Salmo salar]	0.34309	0.44359	-0.224854	-1.18459	0.383777	-0.0675336	0.317076	-0.264392
Ssa#S23867253	Cell Myofiber	taxilin beta muscle-derived protein 77-like [Salmo salar]	1.19266	0.46504	0.54126	-0.211772	0.228248	-0.133178	-0.0311208	0.617383
Ssa#GRASP223649393	Cell Myofiber	Tropomodulin-3 [Salmo salar]	-0.0851782	0.539648	0.882743	0.391414	-0.0794506	0.0620558	-0.0453675	-0.0395945
Ssa#GRASP209732315	Cell Myofiber	Telethonin [Salmo salar]	0.836742	0.635309	0.926655	0.0232116	0.889265	1.6552	0.307636	1.4138
Ssa#GRASP221220265	Cell Myofiber	Myosin light polypeptide 4 [Salmo salar]	0.45829	1.6114	0.155378	-0.7237	1.23353	1.28944	1.38223	-0.600413
Ssa#GRASP221221461	Cell Myofiber	Troponin T, slow skeletal muscle [Salmo salar]	0.89686	1.84173	-0.223749	-0.829411	1.0668	0.470815	0.665741	-0.505553
Ssa#S35496303	Cell Nucleus	Nuclear transport factor 2 [Salmo salar]	-0.194261	-0.815922	0.298905	0.0283392	0.0186053	-0.448196	-0.130652	-0.609218
Ssa#S48409039	Cell Nucleus	Peter pan homolog (Drosophila)	0.298265	-0.0872284	1.02121	-0.13944	0.0489732	-0.377654	0.188125	-0.54825
Ssa#GRASP209731659	Cell Redox	Glutathione S-transferase 3 [Salmo salar]	-0.510845	-0.810883	-0.377791	0.409269	-0.22648	0.933156	0.189789	0.242638
Ssa#GRASP209738485	Cell Redox	Glutathione S-transferase P [Salmo salar]	-0.384415	-0.544667	-0.928832	0.542483	-0.315264	0.560832	0.333675	-0.247114
Ssa#GRASP209731215	Cell Redox	Thioredoxin-dependent peroxide reductase, mitochondrial precursor [Salmo salar]	-0.303658	0.0650698	-0.357486	-0.794023	-0.0549747	-0.24921	-0.13574	-0.202139
Ssa#S35479145	Cell Redox	glutathione S-transferase kappa 1-like [Salmo salar]	0.0913234	0.127667	-0.825165	-0.320699	-0.247474	0.064112	-0.429108	0.597826
Ssa#S26387025	Cell Redox	cathelicidin antimicrobial peptide [Salmo salar]	-0.28271	0.247481	0.823109	0.791279	0.686695	0.792874	0.561153	0.573313
Ssa#GRASP209155313	Cell Redox	Arrestin domain-containing protein 2 [Salmo salar]	0.568277	0.676625	0.0899968	-0.0900153	-0.248368	0.831069	0.338252	0.649258
Ssa#S35495866	Cell Reticulum	transmembrane protein 38A-2 [Salmo salar]	0.310346	0.0035564	-0.234126	-1.21083	0.0780278	-0.538536	-0.31665	0.150636
Ssa#STIR43561	Cell Reticulum	Charged multivesicular body protein 2b	0.0553558	0.0319849	0.822074	0.135692	-0.136169	0.397623	0.071647	-0.120233
Ssa#S30243749	Cell Reticulum	E3 ubiquitin-protein ligase TRIM23	0.154123	0.106245	0.2479	-0.348519	-0.023381	2.08595	0.824492	0.69206
Ssa#S35518389	Cell Reticulum	valosin containing protein [Oncorhynchus mykiss]	0.798545	0.118914	-0.0997678	-0.661767	-0.0070142	-0.556246	-0.0458607	0.20865
Ssa#GRASP209731619	Cell Reticulum	YIPF5 [Salmo salar]	0.100612	0.446889	0.413021	-2.57275	-0.243331	-0.278151	-0.667404	0.504259
Ssa#GRASP209155931	Cell Reticulum	ADP-ribosylation factor-like protein 4C [Salmo salar]	-0.0615944	1.0495	0.450993	0.0567556	0.127185	0.0184944	-0.154563	0.110805
Ssa#S35657277	Cell Signaling	SET protein [Salmo salar]	-0.159737	-1.06184	0.384069	0.723414	-0.371164	-0.285258	-0.155045	0.25268
Omy#S15341157	Cell Signaling	GCH1_ONCMY RecName: Full=GTP cyclohydrolase 1; AltName: Full=GTP cyclohydrolase I; Short=GTP-CH-I	-0.316018	-1.01389	-0.716956	0.674232	0.2027	0.304669	0.0586444	0.103161
Ssa#S35549028	Cell Signaling	Secreted frizzled-related protein 1 [Salmo salar]	-0.109857	-0.394854	-0.682881	-0.761197	-0.424605	-1.01721	-0.361076	0.228381
Ssa#STIR12770	Cell Signaling	Breast cancer anti-estrogen resistance 3, isoform	-0.198726	-0.319004	-0.214104	0.219269	0.0637131	0.857587	0.023462	0.257107
Ssa#S35541526	Cell Signaling	Tuberin-like protein 1 splicing variant2	-0.404964	-0.285379	-1.06408	-0.0276736	-0.126345	1.48368	0.39732	0.0888558
Ssa#TC105153	Cell Signaling	cAMP-dependent protein kinase catalytic subunit beta [Salmo salar]	0.0325111	0.179677	-0.855933	-1.27376	-0.20259	-0.0674525	0.224106	-0.522717
Ssa#S35559205	Cell Signaling	Protein kinase C and casein kinase substrate in neurons 1 - Ident 36	0.257899	0.251348	0.207229	-0.93597	0.0281511	-0.666457	-0.0965914	-0.181497
Ssa#GRASP223648879	Cell Signaling	Cyclic AMP-dependent transcription factor ATF-3 [Salmo salar]	0.526258	0.805215	-0.138863	-0.182404	0.103712	0.140602	-0.0577203	-0.020194
Ssa#TC100618	Cell Signaling	Phosphatidylinositol 4,5-bisphosphate 3-kinase cat	0.0784861	0.830221	0.383213	0.17977	-0.00862308	-0.156135	0.0188498	-0.368484
Ssa#KSS4341	Cell Signaling	cAMP-specific 3 ,5 -cyclic phosphodiesterase 4A	-0.22146	1.579	0.440173	0.155745	0.1747	-0.0329762	-0.116712	0.050927
Ssa#S35665613	Cell Stress	PCNA-associated factor [Salmo salar]	-0.784446	-1.29184	0.411889	0.586283	-0.133263	-0.231663	-0.0569626	-0.29323
Ssa#GRASP223673050	Cell Stress	DNA-damage-inducible transcript 4-like protein [Salmo salar]	-1.53253	0.559792	0.445078	0.763705	-0.65836	-0.221383	-0.415381	-0.162413
Ssa#GRASP221220363	Cell Stress	Growth arrest and DNA-damage-inducible protein GADD45 gamma [Salmo salar]	0.326223	0.799627	0.0500934	-0.308188	0.148492	0.488255	0.214198	0.296927
Ssa#GRASP209152840	Cell stress	CCAAT/enhancer-binding protein beta [Salmo salar]	-0.0177342	0.957851	1.2637	1.03071	0.62753	0.935604	0.0818477	0.220552
Ssa#GRASP209154611	Cell Stress	Immediate early response 2-2	0.053074	1.26492	0.51938	0.201318	-0.0645868	0.037604	-0.073495	0.351357
Omy#S15334108	Cell Transcription	AT-rich interactive domain-containing protein 4A	-0.582077	-0.231735	-1.88063	-0.046012	0.337914	-0.396842	-0.547879	1.78765
Ssa#S48399214	Cell Transcription	Twist-2 protein	-0.950983	-0.0500624	0.402502	0.275524	-0.162934	-0.064026	0.110949	0.481515
Ssa#GRASP209732937	Cell Transcription	Transcription initiation factor TFIID subunit 13 [Salmo salar]	-0.570743	0.340864	0.479165	-0.472447	-0.155355	1.71901	0.500348	-0.187911
Ssa#S30284652	Cell Transcription	Nocturnin	0.148048	0.792527	0.523244	0.0161497	0.112443	-0.0396804	-0.185551	0.733168
Ssa#GRASP223647459	Cell transcription factor	Transcription factor AP-2 alpha [Salmo salar]	-0.404579	-0.899193	-0.895694	-0.169063	-0.294166	1.25261	0.118425	0.153545
Ssa#S47729686	Cell transcription factor	Transcription factor HES-1 [Salmo salar]	-0.0984704	-0.840485	-1.12832	-0.568229	0.0112222	0.585952	0.404877	-0.0586905
Ssa#GRASP209149866	Cell transcription factor	Kruppel-like factor 11a	0.186	-0.772664	-1.14623	-0.908499	-0.696025	-0.0491483	-0.134987	-0.104231
Ssa#GRASP209731345	Cell transcription factor	Transcription factor HES-1 [Salmo salar]	-0.297595	-0.164417	0.322963	1.05944	0.355839	0.819604	0.371576	-0.107302
Ssa#GRASP209155005	Cell transcription factor	Forkhead box protein C1 [Salmo salar]	0.193299	0.0355694	-1.08749	-0.503825	-0.226293	0.157136	-0.193892	0.364934
Omy#S15301842	Cell transcription factor	Gastrula zinc finger protein XLCGF57.1 [Oncorhynchus mykiss]	-0.325102	0.207368	0.930456	1.04552	-0.712252	-0.037446	-0.401936	0.718203
Ssa#S18834070	Cell transcription factor	Zinc finger protein 36, C3H1 type-like 2	1.21783	0.226028	0.143824	-0.1762	-0.428043	-0.0177111	0.363094	-0.0072921
Ssa#GRASP223648879	Cell transcription factor	Cyclic AMP-dependent transcription factor ATF-3 [Salmo salar]	0.526258	0.805215	-0.138863	-0.182404	0.103712	0.140602	-0.0577203	-0.020194
Ssa#GRASP221221423	Cell Ubiquitin	Ubiquitin-conjugating enzyme E2 T [Salmo salar]	-0.414485	-0.849586	0.111277	0.464135	0.00121826	0.0623832	0.158167	-0.37051
Ssa#GRASP223647981	Cell Ubiquitin	ubiquitin-conjugating enzyme E2 A [Salmo salar]	0.628767	-0.339728	-0.912	-0.496316	0.515988	-0.989061	0.465428	-0.371055
Ssa#CB506109	Cell Ubiquitin	NEDD4 family-interacting protein 1 [Salmo salar]	0.241243	0.074312	-0.386249	-0.171031	-0.918184	-0.180004	0.766193	0.480928
Ssa#S46932460	Cell Ubiquitin	ubiquitin-conjugating enzyme E2G 1 [Salmo salar]	0.838714	0.344347	0.398067	0.0378278	0.0285254	0.0401778	0.0452544	0.36259
Ssa#S30241799	Cell Ubiquitin	Ubiquitin protein ligase E3A, hect domain	-0.375142	1.2578	-0.192994	0.427262	-0.0746305	-0.0736891	0.475701	0.985477
Omy#CR375566	Cell Ubiquitin	F-box only protein 41	-0.156663	1.6657	0.458974	-0.906125	0.184776	1.40038	1.60839	-0.043858
Ssa#S47729315	Cell Ubiquitin	E3 ubiquitin-protein ligase LINCR [Salmo salar]	-0.009364	3.02485	1.51814	0.780239	0.390087	0.926636	-0.190167	0.2353
Ssa#S35593421	Immune	Leukocyte surface antigen CD53 [Salmo salar]	-0.18587	0.411673	0.35391	0.94247	0.240779	1.14579	0.372374	0.21143
Ssa#S30280814	Immune Acute phase	apolipoprotein E [Oncorhynchus mykiss]	-0.0396694	-1.03744	-0.826276	0.171434	0.0134248	1.42747	-0.0050473	0.447955
Ssa#S18855976	Immune Acute phase	Apolipoprotein C-I precursor [Salmo salar]	-0.23095	-0.41526	-1.63454	-0.386976	0.0143155	1.50705	0.303778	0.285725
Omy#S27585481	Immune Acute phase	serum amyloid A [Oncorhynchus mykiss]	-2.01292	-0.331949	1.47512	0.687356	0.515874	0.410634	0.454206	1.0396
Ssa#CK895788	Immune Acute phase	toxin-1 [Oncorhynchus mykiss]	-0.0779943	-0.244276	-1.64159	-0.257667	0.686837	1.34417	0.425545	-0.0088135
Omy#DV197843	Immune Acute phase	Serum amyloid A [Oncorhynchus mykiss]	-1.18381	-0.16361	1.23864	0.603071	0.881065	0.886521	0.337078	1.10359
Ssa#CK882427	Immune Acute phase	Serum amyloid A5	-1.40054	-0.116162	1.04847	0.758595	0.54332	1.18544	0.307974	0.84785
Ssa#GRASP221221375	Immune Acute phase	Serum amyloid A-5 protein [Salmo salar]	-1.25643	-0.0726011	0.887638	0.839084	0.854056	0.915871	0.333416	0.824552
Ssa#S18835342	Immune Acute phase	Differentially regulated trout protein 1	-0.906842	-0.0157782	0.52079	2.40047	-0.223664	-0.539206	-0.252753	-0.0592044
Ssa#S18892488	Immune Acute phase	C-reactive protein similar, pentraxin	-0.0097204	0.027757	0.210601	0.14653	1.25442	-0.602155	-0.405967	0.124588
Ssa#S18892237	Immune Acute phase	SPP24_SALSA RecName: Full=Secreted phosphoprotein 24; Short=Spp-24; AltName: Full=Secreted phosphoprotein 2; Flags: Precursor	0.0623125	0.035703		-0.076327	0.961173	-0.354918	0.0526219	-0.0090683
Ssa#GRASP209737489	Immune Acute phase	Apolipoprotein O precursor [Salmo salar]	0.00068776	0.101872	-0.361948	-0.922515	-0.0747204	-0.0353129	-0.0255519	-0.112187
Ssa#GRASP209154423	Immune Acute phase	Serotransferrin-1 precursor [Salmo salar]	-0.158502	0.103545	0.524087	1.35658	0.99538	-0.515073	-0.551431	0.0673068
Ssa#S18835321	Immune Acute phase	Serotransferrin 2 TRFE2_SALSA RecName: Full=Serotransferrin-2; AltName: Full=Serotransferrin II; Short=STF II; Short=sTF2; AltName: Full=Siderophilin II; Flags: Precursor Serotransferrin-2	-0.14264	0.150815	0.363909	1.12284	0.771353	-0.378374	-0.56096	0.115476
Ssa#S35514973	Immune Acute phase	toxin-1 [Oncorhynchus mykiss]	0.461036	0.413966	-0.42542	0.260123	0.545701	0.855965	0.478069	0.0863212
Ssa#TC90194	Immune Acute phase	Natterin-like protein [Salmo salar]	0.951894	0.640243	-0.0378402	0.610476	0.162758	-0.156776	-0.314908	0.553112
Ssa#CB509890	Immune Acute phase	Natterin-like protein [Salmo salar]	0.34201	1.30717	0.0675624	0.0489565	0.181434	1.98624	0.150439	0.820294
Ssa#GRASP209736759	Immune adhesion	Integrin beta-3 precursor [Salmo salar]	-0.209517	0.058786	0.840373	0.841204	0.202596	0.76261	-0.284972	0.402835
Ssa#KSS2351	Immune adhesion	CD9-2	-0.039941	0.850727	-0.284595	0.827087	-0.408167	0.0374714	0.181325	0.428702
Ssa#DW006091	Immune Antigen presentation	MHC class I [Salmo salar] MHC class I [Salmo salar]	0.21446	-2.37202	-1.81085	-1.22542	-1.05391	0.113982	0.0821927	-1.54343
Ssa#S29966060	Immune Antigen presentation	MHC class I [Salmo salar] MHC class I [Salmo salar]	1.69642	-1.47414	-0.0155664	1.05762	0.024984	-0.681621	-0.323367	0.890495
Ssa#GRASP221221423	Immune Antigen presentation	Ubiquitin-conjugating enzyme E2 T [Salmo salar]	-0.414485	-0.849586	0.111277	0.464135	0.00121826	0.0623832	0.158167	-0.37051
Ssa#CL57Contig1	Immune Antigen presentation	beta-2 microglobulin [Salmo salar]	-0.679428	-0.377533	-0.893238	0.410787	-0.501321	0.15459	0.269227	0.101368
Ssa#S18892497	Immune Antigen presentation	MHC class II [Salmo salar]	0.069953	-0.339618	-0.895694	-0.108074	0.108929	0.370676	0.0372019	0.00775395
Ssa#GI223646919	Immune Antigen presentation	HLA class II histocompatibility antigen, DP alpha chain precursor [Salmo salar]	0.175086	-0.211546	-0.863477	0.0574566	-0.061744	0.115293	-0.00688853	0.239511
Ssa#GI223647113	Immune Antigen presentation	HLA class II histocompatibility antigen, DP alpha chain precursor [Salmo salar]	0.187588	-0.155584	-0.99904	-0.078667	-0.154158	-0.234352	0.041828	0.282673
Ssa#S18892324	Immune Antigen presentation	L77086_1 MHC class II alpha [Salmo salar]	0.222774	-0.126275	-0.817965	0.0479376	-0.0672544	-0.0574393	-0.0746497	0.119258
Ssa#TC93758	Immune Antigen presentation	BOLA class I histocompatibility antigen, alpha chain BL3-7 precursor [Salmo salar]	1.61654	0.0501096	0.0287734	-0.526526	0.944647	0.462974	-0.0539238	0.265509
Ssa#S35505196	Immune Antigen presentation	NFX1-type zinc finger containing protein	-0.0174736	1.01545	-0.117272	0.580693	-0.322782	-0.0614043	0.399753	0.497419
Ssa#GRASP223647749	Immune B cell	Transcription factor PU.1 [Salmo salar]	-0.121784	0.939473	0.250165	0.272365	0.049144	0.0066832	0.00350747	-0.0046725
Ssa#TC109014	Immune Chemokine	C-C motif chemokine 21 precursor [Salmo salar]	-0.405102	-3.14491	-3.0741	-1.05534	-0.19451	1.74838	-0.14499	0.813585
Ssa#S31963372	Immune Chemokine	C-C motif chemokine 21 precursor [Salmo salar]	-0.489165	-2.84193	-2.73176	-0.948773	-0.236307	1.81124	-0.24226	0.654482
Ssa#EG870251	Immune Chemokine	C-C motif chemokine 21 precursor [Salmo salar]	-0.334808	-2.38552	-2.62755	-0.955258	-0.166688	1.67015	-0.179926	0.62907
Ssa#S35549491	Immune Chemokine	C-C motif chemokine 20 precursor [Salmo salar]	-0.150845	-1.00798	-1.64876	-0.827019	-0.376892	-0.204193	-0.771842	-0.243047
Ssa#S47730145	Immune Chemokine	C-C motif chemokine 28 precursor [Salmo salar]	-0.558171	-0.798135	-2.79044	-0.990778	-0.564662	1.47202	-0.251052	0.384994
Ssa#S35559539	Immune Chemokine	C-C motif chemokine 28 precursor [Salmo salar]	-0.346786	-0.576978	-1.75085	-0.351808	-0.702179	1.44686	0.0778547	0.247419
Ssa#S50370761	Immune Chemokine	C-C motif chemokine 20 precursor [Salmo salar]	-0.142435	-0.573379	-0.613334	-0.419457	-0.153487	-0.488144	-1.12414	0.227634
Ssa#S47727203	Immune Chemokine	C-C motif chemokine 25 precursor [Salmo salar]	-0.0780248	-0.326135	0.234325	1.20589	0.193508	0.675767	-0.279689	0.655117
Omy#S22926008	Immune Chemokine	C-C motif chemokine 28 precursor [Salmo salar]	-0.726901	-0.324702	-1.32856	-0.733504	-0.0703614	0.280546	0.0402225	0.577719
Ssa#S35592814	Immune Chemokine	C-C motif chemokine 20 precursor [Salmo salar]	0.0566222	-0.23509	-1.33707	-0.58397	0.162972	1.07455	0.183551	-0.654688
Omy#S22928835	Immune Chemokine	C-C motif chemokine 20 precursor [Salmo salar]	0.0604986	-0.171338	-1.11309	-0.481898	0.154671	0.829257	0.0781858	-0.622187
Ssa#TC94054	Immune Chemokine	Leukocyte cell-derived chemotaxin 2-1	-0.155849	0.0163938	0.805528	0.634457	0.322043	-0.46712	-0.353616	0.076832
Omy#S34425099	Immune Chemokine	C-X-C motif chemokine 14 precursor [Salmo salar]	0.376587	0.0371	0.824951	0.52394	0.0577186	0.119093	-0.44253	0.0214791
Ssa#S35582601	Immune Chemokine	C-C motif chemokine 13 precursor [Salmo salar]	0.094102	0.240604	-1.29606	-0.753287	0.328984	0.815838	0.171822	0.582017
Ssa#CN442491	Immune Chemokine	Leukocyte cell-derived chemotaxin 2-2	0.0101056	0.506105	0.91629	0.495724	0.0187056	-0.0285094	-0.0671752	0.179653
Ssa#S35695331	Immune Chemokine	CC chemokine [Oncorhynchus mykiss]	0.15795	0.815966	0.0156592	0.182341	-0.214942	-0.174522	-0.0721117	-0.15613
Ssa#S18855165	Immune Chemokine	C-C motif chemokine 19-2	0.0962414	0.907863	-0.684674	0.636708	0.265645	-0.207161	-0.971921	0.840246
Ssa#S48420174	Immune Chemokine	Leukocyte cell-derived chemotaxin 2 precursor [Salmo salar]	0.365457	1.06084	1.25592	0.151531	0.138052	0.026554	0.002161	-0.022225
Ssa#S35538601	Immune Chemokine	C-X-C motif chemokine 10 precursor [Salmo salar]	0.286973	1.43501	-0.344534	0.14237	-0.0260363	0.143366	0.215131	-0.0158258
Ssa#S47728457	Immune Chemokine	C-X-C motif chemokine 10 precursor [Salmo salar]	0.154098	1.55365	-0.355896	0.115134	-0.115373	0.0668113	0.234928	0.0139928
Ssa#GRASP223647193	Immune Chemokine receptor	C-X-C chemokine receptor type 4 [Salmo salar]	0.205095	0.0842466	-0.743455	-0.396652	-0.0265952	0.999689	-0.133508	-0.251202
Ssa#GRASP209156077	Immune Chemokine receptor	C-C chemokine receptor type 9 [Salmo salar]	0.379551	0.275953	-0.0192056	0.148628	0.0637922	1.52587	0.446096	-0.106039
Ssa#S35696468	Immune Chemokine receptor	C3AR_ONCMY RecName: Full=C3a anaphylatoxin chemotactic receptor; Short=C3a-R; Short=C3AR	0.0854698	0.880286	1.02011	0.565388	-0.0125572	0.280191	-0.189515	-0.0281175
Ssa#S35700963	Immune Chemokine receptor	C-C chemokine receptor type 3 [Salmo salar]	0.356164	1.0237	0.844631	0.81875	0.0767894	0.115296	0.322732	-0.249508
Omy#S18170445	Immune Chemokine receptor	C5AR_ONCMY RecName: Full=C5a anaphylatoxin chemotactic receptor; Short=C5a-R; Short=C5aR	0.709037	1.27351	0.820146	0.345893	-0.021748	0.289878	0.001021	-0.136132
Omy#S19710761	Immune Complement	Complement factor D	0.162272	-0.245155	-1.21312	-0.467866	-0.420315	-0.301383	-0.268543	0.714921
Ssa#S35660727	Immune Complement	complement protein component C7-1 [Oncorhynchus mykiss]	0.261513	-0.230133	0.679349	0.823783	0.324585	0.571516	0.881228	0.673427
Ssa#S18849516	Immune Complement	Complement C1q-like protein 4 precursor [Salmo salar]	0.00972113	0.0667843	-0.0164226	-0.04232	0.895412	-0.635396	-0.171077	-0.234712
Ssa#S34822137	Immune Complement	CO3_ONCMY RecName: Full=Complement C3; Contains: RecName: Full=Complement C3 beta chain; Contains: RecName: Full=Complement C3 alpha chain; Contains: RecName: Full=C3a anaphylatoxin; Contains: RecName: Full=Complement C3b alpha chain; Contains: RecName: F	-0.027326	0.184255	0.479782	0.352582	0.790613	-0.633386	-0.225036	0.22648
Ssa#STIR33782	Immune Complement	complement receptor-like protein 1 [Oncorhynchus mykiss]	-0.0364488	0.939428	0.524184	0.0448908	0.0679577	0.0876555	-0.0720702	0.139178
Omy#S18170445	Immune Complement	C5AR_ONCMY RecName: Full=C5a anaphylatoxin chemotactic receptor; Short=C5a-R; Short=C5aR	0.709037	1.27351	0.820146	0.345893	-0.021748	0.289878	0.001021	-0.136132
Ssa#S35661901	Immune Complement	Complement factor D precursor [Salmo salar]	0.64836	1.84989	-0.382897	-0.323327	0.561927	0.349311	0.0578397	-0.0841625
Ssa#GRASP209736877	Immune Complement	Complement factor D precursor [Salmo salar]	0.641018	1.95297	-0.331192	-0.288595	0.385743	0.220595	0.0475126	-0.0907665
Ssa#S31984590	Immune Complement	complement factor H1 protein [Oncorhynchus mykiss]					1.3614	-0.781446	-0.314007
Ssa#S35583279	Immune Cytokine	interleukin 17 isoform D-1	0.00552372	-0.277876	-0.0763808	-0.550029	-0.811284	-1.09685	-0.736865	-0.118136
Ssa#DR696039	Immune Cytokine	interleukin-1 beta 2 precursor [Oncorhynchus mykiss]	-0.773209	1.19959	0.357196	-0.120003	0.0347508	0.319522	-0.0363639	0.24325
Ssa#CL122Contig1	Immune Cytokine	interleukin-1 beta [Salmo salar]	-0.745714	1.54815	0.397056	0.0806757	-0.166324	-0.13123	-0.041325
Omy#S22610346	Immune Cytokine	interleukin-11 [Oncorhynchus mykiss]	-0.249554	1.83309	1.27907	-0.409646	0.652413	0.319128	-0.448551	-0.215937
Ssa#S48442658	Immune Cytokine	IL-6 subfamily member M17 [Oncorhynchus mykiss]	-0.303262	2.37112	0.920918	0.369616	-0.155368	-0.290482	-0.0506273	-0.02585
Ssa#GRASP223647647	Immune Cytokine receptor	Interleukin-17 receptor A precursor [Salmo salar]	-0.578041	-0.33109	-0.825177	0.27036	-0.0400464	0.864281	-0.0910029	0.08091
Ssa#S35492582	Immune Cytokine receptor	Interleukin-13 receptor alpha-2 chain [Salmo salar]	-0.2788	0.811261	0.199583	0.0162898	0.487399	0.313679	-0.272288	0.176293
Ssa#TC89235	Immune Cytokine receptor	Interleukin-31 receptor A precursor [Salmo salar]	-0.321798	0.852268	0.394994	0.654588	0.199014	-0.146428	0.0255368	-0.0504895
Ssa#S31996577	Immune Cytokine receptor	IL-8 receptor [Oncorhynchus mykiss]	-0.191481	0.989547	0.398263	0.0762154	0.0172886	-0.0249154	-0.101123	0.0223655
Omy#S15340882	Immune Cytokine receptor	interleukin-1 receptor type II [Oncorhynchus mykiss]	-0.95758	1.11273	0.627217	0.620603	0.010508	0.076892	-0.0594333	0.0531925
Ssa#S32008970	Immune Cytokine receptor	C-C chemokine receptor type	-0.333709	1.18334	1.05249	0.994634	0.369986	0.74318	0.474295	0.129205
Ssa#STIR36858	Immune Cytokine receptor	interleukin-1 receptor type II [Salmo salar]	-0.941764	1.26957	0.518112	0.32359	-0.044288	-0.0336452	0.0118377	-0.00734675
Ssa#S35552650	Immune Effector	inducible nitric oxide synthase [Oncorhynchus mykiss]	0.273346	-0.765837	-0.858311	-0.0948506	-1.683	-0.15486	-2.25254	-0.228103
Ssa#S35495233	Immune Effector	defensin beta 4 [Oncorhynchus mykiss]	-0.163011	-0.301485	-0.388131	-0.97299	-1.21531	-0.813899	-0.943885	0.146454
Ssa#GRASP209155243	Immune Effector	Complement component 9, Perforin-1 precursor	0.0887168	-0.152745	-0.347588	-0.485906	0.274635	-0.0348314	-0.507773	-0.926731
Ssa#S18835342	Immune Effector	Differentially regulated trout protein 1	-0.906842	-0.0157782	0.52079	2.40047	-0.223664	-0.539206	-0.252753	-0.0592044
Ssa#S26387025	Immune Effector	cathelicidin antimicrobial peptide [Salmo salar]	-0.28271	0.247481	0.823109	0.791279	0.686695	0.792874	0.561153	0.573313
Ssa#CB503728	Immune Effector	Kidney injury molecule	0.0549798	0.473517	-0.531086	-0.298219	-1.04457	0.115474	-0.239401	-0.17184
Ssa#S35600971	Immune Effector	neutrophil cytosolic factor 2 [Salmo salar]	0.463794	0.920177	0.28418	0.278544	0.127533	0.114429	0.135793	-0.26395
Ssa#CA048649	Immune Effector	NADPH oxidase flavocytochrome b small subunit p22phox [Oncorhynchus mykiss]	-0.824855	0.964554	0.625336	-0.290656	-0.161326	1.61686	1.50535	-0.594237
Ssa#CK886748	Immune Effector	cytochrome b-245, beta polypeptide [Salmo salar]	0.618151	0.980485	0.323141	0.409082	0.318832	0.455741	0.038871	-0.528878
Ssa#GRASP223647921	Immune Effector	cytochrome b-245, beta polypeptide [Salmo salar]	0.443258	0.985663	0.261319	0.41815	0.283836	0.438354	-0.0754996	-0.598588
Omy#BX861424	Immune Effector	Neutrophil cytosolic factor 1	0.20482	1.13599	0.224321	0.340568	0.159877	0.217205	0.378286	-0.0164
Ssa#GRASP223647567	Immune Effector	neutrophil cytosolic factor 1 [Salmo salar]	0.28032	1.28573	0.074562	0.722812	0.554152	0.493944	0.0746827	0.15002
Ssa#CL175Contig1	Immune Effector	Myeloperoxidase precursor [Salmo salar]	0.417489	1.82624	-0.468679	-0.34127	0.40084	0.01009	0.0339669	-0.435359
Ssa#S23659227	Immune Effector	RNase 2 [Oncorhynchus masou formosanus]				-0.056786	1.05583	-0.779524	-0.220324
Ssa#TC108704	Immune Eicosanoid	Lipocalin-type prostaglandin D synthase-like protein	-0.282249	-1.10775	-2.74879	-1.60856	-0.391994	1.24294	0.105498	0.367083
Ssa#S18887181	Immune Eicosanoid	Solute carrier organic anion transporter family me	0.0764688	-0.536416	-0.924595	-0.379001	-0.0500651	0.123464	-0.430614	-0.0127773
Ssa#S18889767	Immune Eicosanoid	leukotriene b4 12-hydroxydehydrogenase/15-ketoreductase [Oncorhynchus mykiss]	-0.290248	-0.415913	-0.805753	-0.538587	-0.222273	-0.528174	-0.306646	-1.01568
Ssa#S35498112	Immune Eicosanoid	Cytosolic phospholipase A2 gamma	-0.756454	0.553133	2.07138	1.13076	-0.16238	0.149632	0.031198	0.107172
Ssa#GRASP209149945	Immune Eicosanoid	Arachidonate 5-lipoxygenase [Salmo salar]	0.294362	0.896154	-0.10932	-0.181378	0.0445728	0.222867	-0.457198	-0.14188
Ssa#GRASP209154703	Immune Eicosanoid	Cytochrome P450 4F3 [Salmo salar]	0.0548016	0.921698	0.202193	0.444455	0.18451	-0.019406	0.00736667	-0.034645
Ssa#KSS4994	Immune Eicosanoid	Leukotriene B4 receptor 1 [Salmo salar]	0.034513	1.08153	0.151891	0.193626	0.0338228	0.0398872	-0.0989724	0.0944767
Ssa#S50679337	Immune Eicosanoid	Arachidonate 5-lipoxygenase-activating protein [Salmo salar]	0.298453	1.08243	0.555245	0.273381	0.567528	0.249426	-0.0471967	-0.0072975
Ssa#GRASP223648725	Immune Eicosanoid	Vascular endothelial growth factor C precursor [Salmo salar]	0.329765	1.09232	0.784331	-0.0217671	0.134623	-0.0760303	-0.11216	-0.209454
Ssa#GRASP209155549	Immune Eicosanoid	Prostaglandin G/H synthase 1 [Salmo salar]	0.79464	1.11545	0.276309	0.161535	-0.108774	-0.292127	-0.0762508	-0.124306
Omy#S37211068	Immune Eicosanoid	prostaglandin G/H synthase 2b [Oncorhynchus mykiss]	-0.089234	1.11836	0.753577	0.0207177	-0.0230496	-0.0860728	-0.0543537
Ssa#GRASP209154603	Immune Eicosanoid	Leukotriene A-4 hydrolase [Salmo salar]	0.355918	1.40271	0.585143	0.587713	0.338056	0.339763	-0.109232	-0.10532
Ssa#GRASP209147548	Immune Eicosanoid	Epidermis-type lipoxygenase 3 [Salmo salar]	0.851248	1.89717	1.0353	0.464167	-0.116306	0.252292	-0.146702	-0.0123825
Ssa#S35528745	Immune IFN-virus response	Gig2-3	-3.99302	-0.847962	-0.497368	1.70527	2.20572	-0.115043	-2.29951	1.05159
Ssa#DW006200	Immune IFN-virus response	Tyrosine-protein kinase Jak1	-0.0875092	-0.786366	-1.21801	0.468004	0.267418	0.727844	0.249349	0.644455
Ssa#S31987442	Immune IFN-virus response	IFN-induced 44	-0.516044	-0.396037	-1.4382	2.20849	-0.908521	1.11112	-0.760494	-1.11088
Ssa#TC79096	Immune IFN-virus response	Gelsolin precursor [Salmo salar]	-0.533369	-0.315801	-1.34274	-0.331007	-0.210828	-0.0573626	-0.134889	-0.189875
Ssa#GRASP209732475	Immune IFN-virus response	Cholesterol 25-hydroxylase-like protein A [Salmo salar]	-0.458464	0.393011	1.10676	0.852051	0.276878	0.441231	0.24263	0.208514
Ssa#CA062476	Immune IFN-virus response	fish virus induced TRIM protein [Oncorhynchus mykiss]	0.726518	0.595516	-0.119006	0.356079	-0.0527981	-0.321273	1.24068	0.173166
Ssa#S50837982	Immune IFN-virus response	VHSV-inducible protein-3	0.360684	0.715365	-0.324752	0.363163	-0.664633	-0.0622185	1.18559	-0.120876
Ssa#TC74922	Immune IFN-virus response	fish virus induced TRIM protein [Oncorhynchus mykiss]	0.65176	0.726379	-0.0724278	0.445325	-0.100166	-0.343675	1.24044	0.109568
Ssa#S46932440	Immune IFN-virus response	VHSV-induced protein [Salmo salar]	0.0023652	0.796439	-0.29052	0.386006	-0.331553	0.0745952	0.593919	0.291617
Ssa#S50837781	Immune IFN-virus response	VHSV-induced protein-1	-0.00853036	0.799581	-0.301034	0.346988	-0.438667	-0.368477	0.591511	0.213736
Ssa#KSS4577	Immune IFN-virus response	Gig2	0.176533	0.800737	0.134148	0.489936	-0.711032	-0.368518	0.930914	0.209856
Ssa#S46933882	Immune IFN-virus response	Gig2-7	0.0468338	0.804737	0.00282362	0.416648	-0.766462	-0.337691	0.99563	0.342591
Ssa#GRASP209733951	Immune IFN-virus response	Galectin-9 [Salmo salar]	-0.194621	0.821102	-0.174818	0.459746	-0.289277	-0.321677	0.14301	-0.150218
Ssa#CK880585	Immune IFN-virus response	Barrier-to-autointegration factor [Salmo salar]	-0.73089	0.845895	0.250736	0.764177	0.110345	-0.0184455	0.0130776	0.404041
Ssa#KSS1939	Immune IFN-virus response	Gig1-1	-0.0297847	0.875439	0.311512	0.505232	-0.458917	-0.281973	0.0816043	0.22124
Ssa#S50838044	Immune IFN-virus response	Gig2-4	0.110457	0.908761	-0.0946694	0.0924808	-0.651267	-0.221674	1.38316	0.16451
Ssa#S47726724	Immune IFN-virus response	XIAP-associated factor 1 [Salmo salar]	-0.257053	0.928234	-0.0808086	0.492218	-0.234903	-0.391901	0.46164	0.0426632
Ssa#S18892315	Immune IFN-virus response	Mx3 protein [Salmo salar]	-0.175077	0.93859	0.047217	0.630071	-0.586139	-0.100397	0.458366	0.233166
Ssa#S52891614	Immune IFN-virus response	retinoic acid-inducible gene-I-2	0.370028	1.02069	-0.301669	0.385094	-0.431196	-0.00726453	0.494807	0.288014
Ssa#S46933886	Immune IFN-virus response	Gig2-2	-0.0135231	1.04986	0.108783	-0.0168846	-0.599105	-0.206622	1.53355	-0.149245
Ssa#KSS4306	Immune IFN-virus response	RING finger protein 213 [Salmo salar]	-0.173731	1.06849	0.0582752	0.485708	-0.133384	0.190532	0.21108	0.417429
Ssa#GRASP209154815	Immune IFN-virus response	Probable ATP-dependent RNA helicase DHX58 [Salmo salar]	-0.00126476	1.0853	0.0744241	0.674733	-0.317068	0.270312	0.823955	0.342038
Ssa#GRASP209153085	Immune IFN-virus response	Interferon-induced GTP-binding protein Mx [Salmo salar]	-0.0273772	1.10603	-0.154748	0.76434	-0.486919	0.0522796	0.679638	0.266025
Ssa#S35597062	Immune IFN-virus response	Mucin 5AC	0.0898846	1.12531	0.168561	0.855666	0.0712419	-0.0237098	0.0910642	0.223898
Ssa#S40667279	Immune IFN-virus response	thymidylate kinase [Salmo salar]	0.400898	1.16423	0.241863	0.971294	-0.174367	-0.40708	0.537985	0.503338
Ssa#S18874908	Immune IFN-virus response	retinoic acid-inducible gene-I [Salmo salar]	0.140432	1.17924	-0.02705	0.587972	-0.362046	0.0887876	0.670462	0.0313938
Ssa#S35499445	Immune IFN-virus response	Apolipoprotein-L3 [Salmo salar]	-0.131703	1.20527	0.341413	0.668858	-0.24404	0.215425	0.142035	0.205679
Ssa#CL95Contig1	Immune IFN-virus response	Barrier-to-autointegration factor	-0.806353	1.20638	0.385839	0.95121	0.243088	0.236989	0.526611	0.199943
Ssa#GI197632228	Immune IFN-virus response	myxovirus resistance 1 [Salmo salar]	0.0765695	1.2091	-0.173671	0.508646	-0.651387	-0.10748	1.03083	0.533881
Ssa#GRASP209156101	Immune IFN-virus response	Interferon-induced protein with tetratricopeptide repeats 5-2	0.0312996	1.24203	-0.451685	0.756723	-0.313251	-0.0606206	0.846863	0.347609
Ssa#S30241799	Immune IFN-virus response	Ubiquitin protein ligase E3A, hect domain	-0.375142	1.2578	-0.192994	0.427262	-0.0746305	-0.0736891	0.475701	0.985477
Ssa#S35687702	Immune IFN-virus response	Ras-related GTP binding C	-0.0892716	1.32077	0.436326	-0.066038	-0.0554464	-0.179184	-0.299927	0.186594
Ssa#S32000097	Immune IFN-virus response	Radical S-adenosyl methionine domain-containing protein 2; Viperin	0.190661	1.32162	0.751508	0.951339	-0.307693	-0.116936	0.431451	0.588865
Ssa#CL495Contig1	Immune IFN-virus response	Unknown	0.13505	1.4586	-0.276877	0.586284	-0.624737	-0.348609	0.441095	0.546845
Ssa#S31963491	Immune IFN-virus response	Peroxisomal proliferator-activated receptor A-interacting complex 285 kDa-2	-0.0406378	1.45945	-0.141136	0.536429	-0.223427	0.0048143	0.26186	0.597357
Ssa#KSSb2765	Immune IFN-virus response	Receptor transporting protein 3	-0.256391	1.72754	-0.285568	0.783145	-0.814524	-0.111262	0.129903	1.16523
Ssa#GRASP209733083	Immune IFN-virus response	Radical S-adenosyl methionine domain-containing protein 2 [Salmo salar]	0.0825111	1.78203	1.06979	1.26217	-0.354661	-0.213477	0.65109	0.893413
Omy#S15341095	Immune IFN-virus response	Radical S-adenosyl methionine domain-containing protein 2; AltName: Full=Virus inhibitory protein, endoplasmic reticulum-associated, interferon-inducible; Short=Viperin Radical S-adenosyl methionine domain-containing protein 2, V	0.0081552	1.83477	1.17272	1.24776	-0.348298	-0.437795	0.537537	0.851584
Ssa#S18892482	Immune Ig	Ig mu chain C region membrane-bound form [Salmo salar]	0.520428	-0.325366	-0.877624	0.45084	0.318059	0.423563	0.856091	0.318347
Ssa#S50369622	Immune Ig	Ig kappa chain V region 3368 [Salmo salar]	0.00197582	-0.313613	-0.820917	0.631403	0.640462	0.179027	1.19305	0.181848
Ssa#DW471462	Immune Ig	Ig kappa chain	0.45936	-0.295861	-0.628029	0.127832	0.771749	0.051235	0.961282	0.448557
Ssa#S35522159	Immune Ig	Ig kappa chain V-III region MOPC 63 precursor [Salmo salar]	0.337472	-0.277548	-0.576735	0.158624	0.468309	0.358328	0.925544	0.437691
Ssa#S47728269	Immune Ig	Ig kappa chain V-IV region B17 precursor [Salmo salar]	0.541701	-0.268883	-0.711034	0.223588	0.672763	0.118923	0.885497	0.219061
Ssa#S29049395	Immune Ig	immunoglobulin heavy chain [Oncorhynchus mykiss]	0.0226838	-0.261885	0.0868846	1.15403	0.255457	-0.0587442	1.06109	-0.401985
Ssa#S18892305	Immune Ig	immunoglobulin light chain [Salmo salar]	0.446403	-0.200354	-0.56003	0.197981	0.848062	0.230226	1.31985	-0.179697
Ssa#S50370762	Immune Ig	Ig kappa chain V-IV region B17 precursor [Salmo salar]	0.041538	-0.183299	-0.599852	0.277816	0.940766	0.19913	1.27045	-0.127443
Ssa#GRASP221221577	Immune Ig	Ig kappa chain V-IV region B17 precursor [Salmo salar]	0.0738338	-0.161257	-0.279004	0.00587739	0.533899	-0.105272	0.932193	0.015168
Ssa#S30263508	Immune Ig	Ig heavy chain	0.501768	-0.154745	-0.380839	0.183485	0.384744	0.375607	1.0241	0.390217
Ssa#S29049381	Immune Ig	Ig kappa chain V-III region CLL precursor [Salmo salar]	0.25246	-0.131832	-0.322838	0.402354	0.630704	0.210101	0.932028	0.155549
Ssa#TC103078	Immune Ig	Ig kappa chain V-IV region STH [Salmo salar]	0.663563	-0.108302	-0.388518	0.0468394	1.04413	0.280704	0.240004	0.666504
Ssa#GRASP209735559	Immune Ig	Ig kappa chain V region Mem5 [Salmo salar]	0.245227	-0.0741914	-0.40454	0.500278	0.257885	0.621221	1.28809	0.362318
Ssa#GRASP209731639	Immune Ig	Ig kappa chain V-IV region JI precursor [Salmo salar]	0.546544	-0.069175	-0.709749	0.0725284	1.16086	0.900225	0.745923	-0.236237
Ssa#DW472642	Immune Ig	Ig heavy chain	0.014217	-0.03326	0.411882	0.506381	-1.11821	-1.22635	0.0458618	0.0294589
Ssa#S47730025	Immune Ig	Immunoglobulin lambda-like polypeptide 1 precursor [Salmo salar]	0.17883	0.0097897	-0.393747	0.263879	0.977357	0.440147	1.14507	-0.179845
Ssa#S18892412	Immune Ig	Immunoglobulin heavy chain [Salmo salar] AF141606_1	-0.099666	0.322288	-0.0503752	-0.115577	0.919374	0.00073124	0.614468	-0.0252175
Ssa#KSS2992	Immune Ig receptor	High affinity immunoglobulin gamma Fc receptor I precursor [Salmo salar]	0.912419	0.771204	0.221219	0.578129	-0.0675294	-0.189358	0.14427	-0.222655
Ssa#GRASP223647811	Immune Ig receptor	High affinity immunoglobulin gamma Fc receptor I precursor [Salmo salar]	0.764772	0.831516	0.181277	0.690577	0.042099	-0.380921	0.0116445	-0.230847
Ssa#S50700634	Immune Ig receptor	High affinity immunoglobulin gamma Fc receptor I precursor [Salmo salar]	0.736966	0.862786	0.195055	0.562314	-0.0717895	-0.206085	0.0573062	-0.302435
Ssa#S19108411	Immune Lectin	rhamnose binding lectin STL1 [Oncorhynchus mykiss]	-0.0657764	-1.0734	-0.888677	-0.264762	-0.0770365	0.847507	0.492218	0.0197375
Ssa#TC104695	Immune Lectin	C-type mannose-binding lectin [Oncorhynchus mykiss]	-0.66353	-0.782254	-2.90561	-0.739146	-0.511219	0.563507	-0.599646	0.578325
Ssa#GRASP209154847	Immune Lectin	Spondin-2 [Salmo salar]	0.240145	-0.696943	-0.233689	-0.815152	-0.97997	-0.951062	-0.152077	-0.641996
Ssa#GRASP209154647	Immune Lectin	C-type lectin domain family 4 member E [Salmo salar]	0.177979	0.0640986	0.835382	0.143924	0.0760036	-0.0231678	0.00373503	0.234841
Ssa#GRASP209733483	Immune Lectin	Mannose-specific lectin precursor [Salmo salar]	-0.201047	0.114847	0.722281	1.73426	0.0479248	-0.11656	0.131792	-0.169396
Ssa#GRASP223647411	Immune Lectin	P-selectin precursor [Salmo salar]	-0.17013	0.937285	0.258828	0.0880965	0.516438	-0.30963	0.060636	-0.241025
Ssa#S21512941	Immune Lectin	C type lectin receptor A [Salmo salar]	0.0278983	0.946445	1.13186	0.606189	0.773174	0.897562	-0.11103	0.325105
Ssa#S50700834	Immune Lectin	P-selectin precursor [Salmo salar]	-0.107012	1.04536	0.337339	0.113771	0.431286	-0.289322	-0.0699659	-0.293107
Ssa#GRASP209154193	Immune Lectin	P-selectin precursor [Salmo salar]	0.66462	1.06888	0.537045	0.275995	0.064898	-0.041494	-0.0406317	-0.145645
Ssa#S35496705	Immune Lectin	C-type lectin M4, cd209l	0.388518	1.31694	1.6206	0.171415	0.266448	-0.755496	0.218167	-0.16769
Ssa#S22336501	Immune Lectin	toll-like leucine-rich repeat [Salmo salar] Toll-like receptor 5	-0.458824	1.46917	0.697962	0.423714	0.0202774	-0.032862	-0.0750073
Ssa#TC83748	Immune Lymphocyte	Lymphatic vessel endothelial hyaluronic acid receptor 1 precursor [Salmo salar]	0.459376	0.0904282	0.805378	0.660633	-0.2076	-0.124918	-0.302144	0.342432
Ssa#S35581943	Immune Lymphocyte	T-lymphocite maturation associated protein Myelin and lymphocyte protein [Salmo salar]	-0.574066	0.303922	0.0956698	1.18267	0.116416	1.14795	0.0299583	0.602721
Ssa#TC94786	Immune Lymphocyte	Lymphocyte cytosolic protein 2 [Salmo salar]	-0.0718429	0.825777	0.115689	0.217871	0.270237	0.119538	0.00557356	-0.0679835
Ssa#GRASP209156091	Immune protease	MMP 13 or Collagenase 3	0.242916	0.717519	1.83446	1.98016	1.19674	1.18237	-0.278072	0.76206
Ssa#AJ424540	Immune protease	Collagenase 3 precursor [Salmo salar]	0.268907	0.757747	1.83874	2.07876	1.13579	1.29212	-0.133556	0.910065
Ssa#DW472976	Immune protease	Matrix metalloproteinase-9 [Salmo salar]	-0.0611742	1.01157	0.535182	0.0543292	0.108397	0.0204436	0.0125674
Ssa#KSSb2780	Immune protease	Matrix metalloproteinase-9 [Salmo salar]	0.042183	1.09888	1.76481	1.33771	1.15935	1.60215	0.00827933	0.732378
Ssa#GRASP209155851	Immune protease	Matrix metalloproteinase-9	0.157798	1.13726	1.80941	1.3742	1.32633	1.54223	-0.237473	0.87779
Ssa#S35673757	Immune protease	Serine protease 1-like	0.994395	1.18256	0.834114	0.672631	0.63466	0.612162	0.407914	0.01274
Ssa#S31997300	Immune protease	Collagenase 3 precursor [Salmo salar]	0.0574072	1.37458	1.87824	1.31739	0.01594	0.091212	0.01024	0.133279
Omy#CA364642	Immune receptor	NILT4 leukocyte receptor [Oncorhynchus mykiss]	0.153733	-1.29197	-0.237111	-0.0959105	-0.0514456	0.28124	0.102971	1.07721
Ssa#TC105924	Immune receptor	CD97 antigen precursor [Salmo salar]	-0.72969	-0.249729	-2.36511	0.105976	0.41316	-0.858058	-0.624746	2.84006
Ssa#S48429122	Immune regulator	Mitogen-activated protein kinase kinase kinase kinase 5 [Oncorhynchus mykiss]	-0.141082	-1.26886	-0.673322	0.418766	0.109054	0.0001997	0.0838498	0.146943
Ssa#S35570044	Immune regulator	Adenosine deaminase [Salmo salar]	-0.179302	-0.472352	-0.954764	-0.0842064	-0.084807	0.308754	-0.142333	0.547229
Ssa#S47729193	Immune regulator	Annexin A2-A [Salmo salar]	-0.30743	0.119898	0.849208	0.014153	-0.233678	-0.367709	-0.289138	-0.15178
Ssa#S35499883	Immune regulator	coiled-coil transcriptional coactivator b [Salmo salar]	1.90551	0.40388	1.70657	2.17527	0.453156	0.888462	1.66123	1.21067
Ssa#S35585700	Immune regulator	Annexin A1 [Salmo salar]	0.195044	0.416112	0.210305	1.24864	-0.11605	1.50553	-0.296258	0.296132
Ssa#GRASP209155663	Immune regulator	TSC22 domain family protein 3 [Salmo salar]	0.917523	0.78347	-0.00038756	-0.285191	-0.275711	1.10944	0.331067	0.439202
Ssa#GRASP209153957	Immune regulator	Src-family tyrosine kinase SCK	0.289738	0.808124	0.352357	0.475433	0.0286968	-0.060706	0.109476	-0.220787
Ssa#GRASP209734233	Immune regulator	NF-kappa-B inhibitor alpha [Salmo salar]	0.257915	0.834622	0.716737	0.0644352	-0.0362125	0.384749	0.217255	0.285574
Ssa#GRASP209735229	Immune regulator	Cytokine-inducible SH2-containing protein [Salmo salar]	0.449758	0.872065	0.456843	-0.223665	0.0797848	-0.701506	-0.0918803	0.236836
Ssa#S47625948	Immune regulator	CCAAT/enhancer-binding protein beta [Salmo salar]	-0.0057184	0.878289	1.25537	1.00621	0.574053	0.594346	0.0130897	0.276862
Ssa#CL47Contig1	Immune regulator	Regulator of G-protein signaling 1 [Oncorhynchus mykiss]	0.362042	0.886606	0.763125	-0.190414	0.182384	0.402614	-0.0811596	-0.291362
Ssa#TC70649	Immune regulator	Mixed lineage kinase domain-like protein [Salmo salar]	0.484625	1.08451	-0.147247	0.161707	0.07411	0.110772	0.0382014	-0.0221545
Ssa#S50837789	Immune regulator	Mixed lineage kinase domain-like protein [Salmo salar]	0.48066	1.12597	-0.148341	0.20353	0.0756279	0.0543998	0.103888	-0.0115233
Ssa#GRASP223672612	Immune regulator	CCAAT/enhancer binding protein beta2 [Oncorhynchus mykiss]	-0.177886	1.30232	0.999683	0.695316	0.409727	0.50392	0.07392	0.304215
Ssa#GRASP209737745	Immune T cell	Lymphokine-activated killer T-cell-originated protein kinase homolog [Salmo salar]	-0.83976	-1.06445	0.133811	0.263445	-0.200159	-0.166371	-0.212728	-0.391676
Ssa#S18892491	Immune T cell	T-cell antigen receptor [Salmo salar]	-0.216056	-0.22119	-1.23327	-0.0102614	0.116751	0.564424	0.215723	-0.604047
Ssa#GRASP209736251	Immune T cell	T-cell receptor beta chain T17T-22 precursor [Salmo salar]	0.047548	-0.0463466	-0.438108	0.386957	0.923989	0.637821	1.24349	-0.16308
Ssa#S41489954	Immune T cell	TCR-gamma constant region 2 [Salmo salar]	-1.40319	-0.0169504	-0.867366	0.911333	-0.34603	0.135332	-0.0300143	-0.161147
Ssa#S35581943	Immune T cell	T-lymphocite maturation associated protein Myelin and lymphocyte protein [Salmo salar]	-0.574066	0.303922	0.0956698	1.18267	0.116416	1.14795	0.0299583	0.602721
Ssa#S35555003	Immune T cell	Leukocyte surface antigen CD53 [Salmo salar]	-0.207876	0.327444	0.470844	0.945847	0.320879	1.52429	0.312883	0.289139
Ssa#GRASP209154663	Immune T cell	SRC-like-adapter [Salmo salar]	0.29579	0.913661	0.465642	0.336388	0.162098	0.0314786	-0.157387	-0.04927
Ssa#GRASP209731943	Immune T cell	CD276 antigen precursor [Salmo salar]	0.469919	1.18387	0.75309	0.444287	0.224051	0.163533	0.107097	0.134386
Ssa#S32003477	Immune TNF	Adapter protein CIKS	-0.4158	-0.658008	-1.13406	-0.0452518	-0.227265	1.27726	0.153101	0.127951
Ssa#S32000384	Immune TNF	Nxf1 protein - Ident 92	-0.0629123	-0.429726	-0.931987	-0.177468	-0.171548	0.661072	-0.076269	0.253622
Ssa#S48396453	Immune TNF	TNF alpha induced protein 9 Metalloreductase STEAP4 [Salmo salar]	-0.398103	-0.14648	1.16814	1.08764	0.844487	0.120161	0.148212	-0.0185258
Ssa#GRASP223649457	Immune TNF	TNF alpha induced protein 9 Metalloreductase STEAP4 [Salmo salar]	-0.40579	-0.110657	1.15469	0.999996	0.89566	0.036988	0.205221	-0.0143645
Ssa#GRASP209734233	Immune TNF	NF-kappa-B inhibitor alpha [Salmo salar]	0.257915	0.834622	0.716737	0.0644352	-0.0362125	0.384749	0.217255	0.285574
Ssa#GRASP209735653	Immune TNF	NF-kappa-B inhibitor alpha [Salmo salar]	-0.0715634	0.965738	0.290577	0.436345	0.0328756	0.253434	0.126966	-0.0625826
Ssa#S50700769	Immune TNF	TNFAIP3-interacting protein 2 [Salmo salar]	-0.524555	1.02371	0.334003	0.20981	-0.310368	-0.125461	0.0505374	-0.189121
Ssa#S47727532	Immune TNF	NF-kappa-B inhibitor alpha [Salmo salar]	-0.0605714	1.07073	0.269687	0.672067	0.0354414	0.432149	0.00712163	-0.0595475
Ssa#GRASP223647877	Immune TNF	Nuclear factor NF-kappa-B p100 subunit [Salmo salar]	-0.0005944	1.28453	0.29001	0.393821	-0.106459	0.264356	-0.0353164	-0.230934
Ssa#S35595553	Immune TNF	TNF decoy receptor	-0.17452	1.41833	0.34028	-0.334023	-0.027276	-0.711357	0.0318537	-0.3671
Ssa#GRASP209155279	Metabolism	Probable phosphatase phospho1 [Salmo salar]	0.0360522	-1.48531	-1.15777	-1.33916	-0.0495212	1.0394	-0.117229	-0.061341
Ssa#GRASP209734767	Metabolism Amine	Histamine N-methyltransferase [Salmo salar]	0.300255	0.404411	0.444594	-1.4494	0.52445	-0.323344	0.629768	-0.305392
Ssa#S35501058	Metabolism Amine	Ornithine decarboxylase 1 [Salmo salar]	-0.346348	0.663804	0.915875	0.231544	0.058283	-0.172188	0.11393	0.123282
Ssa#GRASP209154585	Metabolism Amine	Ornithine decarboxylase 1 [Salmo salar]	-0.228665	1.48479	0.921523	0.353274	0.317744	-0.0138376	-0.226884	0.306243
Ssa#S31985867	Metabolism Amino acid	Glutaminase - Ident 38	-0.225008	-0.801757	-0.0930272	-0.639119	-0.425446	0.18671	-0.40174	-0.0561258
Ssa#S31983697	Metabolism Amino acid	Glutamine synthetase	-0.0857444	-0.788582	-0.589745	-0.554083	0.379574	1.7029	0.198624	0.365797
Ssa#GRASP209734099	Metabolism Amino acid	Argininosuccinate synthase [Salmo salar]	-0.390451	-0.462095	-1.2113	-0.0417216	0.212698	0.0806815	-0.0724093	-0.299518
Ssa#S31974411	Metabolism Amino acid	Glutamate decarboxylase-like protein 1 [Salmo salar]	-0.280359	-0.207619	-0.837669	-0.646063	-0.342533	-0.115829	-0.185152	-0.149165
Ssa#S23869428	Metabolism Amino acid	betaine-homocysteine methyltransferase [Salmo salar]	-0.315899	-0.123766	-0.260869	-0.977062	0.12107	-0.229831	-0.529728	-0.092247
Ssa#GRASP223648069	Metabolism Amino acid	S-adenosylmethionine synthetase isoform type-2 [Salmo salar]	-0.22646	-0.111603	-0.0217214	-0.179084	0.126744	-0.928054	0.013923	-0.372467
Omy#CX027621	Metabolism Amino acid	Y+L amino acid transporter 1 [Salmo salar]	-0.0674585	0.0258462	0.00490428	-0.0609449	0.132362	1.13484	0.471652	-0.0366628
Ssa#KSSb2350	Metabolism Amino acid	D-aspartate oxidase	0.082422	1.23271	0.436557	0.0427922	0.0934362	-0.017582	-0.23902	-0.00603
Ssa#S48397252	Metabolism Amino acid	Novel prtoein similar to vertebrate threonyl-tRNA synthetase (TARS_ zgc:92586)	0.33739	1.24659	0.53509	0.25094	-0.0929098	0.0308546	-0.028796	-0.141871
Ssa#GRASP223648255	Metabolism Amino acid	Glutamate decarboxylase-like protein 1 [Salmo salar]	0.127868	2.14822	1.2473	-0.210437	-0.298148	-1.20966	0.106656	-1.20624
Ssa#S31980662	Metabolism Calcium	ATPase_ Ca++ transporting_ cardiac muscle_ slow twitch 2a	-0.988666	-0.765042	0.271475	0.764496	0.29361	1.50515	0.657539	0.915914
Ssa#S47727221	Metabolism Calcium	S100-A1 [Salmo salar]	-0.324377	-0.341937	0.343138	0.813669	-0.298168	-0.201558	-0.00937767	-0.456338
Ssa#S35509799	Metabolism Calcium	S100-A1 [Salmo salar]	-0.393011	0.412888	1.71309	-0.630025	1.53379	2.7307	2.98682	0.524976
Ssa#GRASP223648001	Metabolism Energy	Malate dehydrogenase, cytoplasmic [Salmo salar]	-0.504854	-0.424559	-1.00267	0.11184	-0.004058	0.220409	-0.108921	0.61228
Ssa#GRASP209732591	Metabolism Inositol	Inositol 1,4,5-trisphosphate receptor type 2 [Salmo salar]	-0.199873	-0.0150235	-0.254143	0.347012	0.360901	1.18879	0.583704	0.456088
Ssa#KSS2012	Metabolism Ion	Voltage-gated sodium channel type I alpha subunit Nav1.1La	-0.722038	-1.11011	0.511189	0.378141	-0.0910551	-0.187151	0.0157699	-0.615294
Ssa#CA056364	Metabolism Ion	ATPase_ Na+/K+ transporting_ beta 2b polypeptide	-0.355483	-0.196712	-0.0670706	-0.621851	-0.678425	-1.10763	-0.198907	-1.09868
Ssa#S47625147	Metabolism Ion	Cation transport regulator-like protein 1 [Salmo salar]	-0.405431	0.0995185	0.448267	-0.400579	-0.21093	-0.991081	-0.258682	0.24407
Ssa#S31987297	Metabolism Ion	GTP-binding protein GEM [Salmo salar]	-0.0644918	0.599047	-0.187712	-1.3874	0.145591	-0.587317	-0.11923	-0.607278
Ssa#KSS3460	Metabolism Ion	Cysteine-rich protein 1 [Salmo salar]	0.064134	0.717668	0.851979	0.920672	-0.121674	0.451108	0.185677	0.200504
Ssa#S32011663	Metabolism Ion	Cysteine-rich protein 1 [Salmo salar]	-0.327642	0.720693	1.02849	1.07208	-0.022568	0.479702	0.107658	0.377562
Ssa#S47729270	Metabolism Iron heme	Heme-binding protein 2 [Salmo salar]	-0.77691	-0.938884	-1.02622	-2.19361	-0.545935	0.957605	0.0889205	0.577769
Ssa#CB508550	Metabolism Iron heme	Ferritin, middle subunit [Salmo salar]	-0.80784	-0.542569	-1.00313	-0.35577	-0.0338898	0.547864	-0.233977	0.0714178
Ssa#GRASP209154423	Metabolism Iron heme	Serotransferrin-1 precursor [Salmo salar]	-0.158502	0.103545	0.524087	1.35658	0.99538	-0.515073	-0.551431	0.0673068
Ssa#S18835321	Metabolism Iron heme	Serotransferrin 2 TRFE2_SALSA RecName: Full=Serotransferrin-2; AltName: Full=Serotransferrin II; Short=STF II; Short=sTF2; AltName: Full=Siderophilin II; Flags: Precursor Serotransferrin-2	-0.14264	0.150815	0.363909	1.12284	0.771353	-0.378374	-0.56096	0.115476
Ssa#GRASP223647743	Metabolism Iron heme	5-aminolevulinate synthase, erythroid-specific, mitochondrial precursor [Salmo salar]	0.294763	0.857295	0.4703	-0.136899	-0.722988	0.099276	0.025355	0.151709
Ssa#S18860945	Metabolism Iron heme	5-aminolevulinate synthase, nonspecific, mitochondrial precursor [Salmo salar]	-0.432477	1.00974	0.707165	0.393331	-0.341309	0.0443432	-0.329468	0.111007
Ssa#S30280814	Metabolism Lipid	apolipoprotein E [Oncorhynchus mykiss]	-0.0396694	-1.03744	-0.826276	0.171434	0.0134248	1.42747	-0.0050473	0.447955
Ssa#S35685428	Metabolism Lipid	Fatty acid-binding protein, brain [Salmo salar]	-1.05389	-0.831578	-2.59273	-0.965323	-0.146939	1.41291	-0.164016	0.14994
Ssa#GRASP209731421	Metabolism Lipid	Lipocalin precursor [Salmo salar]	-0.643079	-0.806631	-1.14808	-0.267208	-0.327678	1.50842	0.145218	-0.118904
Ssa#S18855976	Metabolism Lipid	Apolipoprotein C-I precursor [Salmo salar]	-0.23095	-0.41526	-1.63454	-0.386976	0.0143155	1.50705	0.303778	0.285725
Ssa#TC90018	Metabolism Lipid	Fatty acid desaturase 6	-0.808739	-0.377396	0.00586384	0.258805	-0.224885	1.01014	0.568513	0.391719
Omy#S32043708	Metabolism Lipid	Apolipoprotein C-I precursor [Salmo salar]	-0.05938	-0.347593	-1.39284	-0.55988	0.0433515	0.831128	0.309405	0.557854
Ssa#DW575789	Metabolism Lipid	Elongation of very long chain fatty acids protein 1 [Salmo salar]	-0.751238	-0.266167	0.185681	0.876544	-0.0688708	1.58949	0.550132	0.763537
Ssa#S35691302	Metabolism Lipid	Acyl-CoA synthetase family member 2_ mitochondrial	-0.068048	-0.0702758	-0.260176	-0.534114	-0.315094	0.0551698	-0.302794	-0.893928
Ssa#CB504205	Metabolism Lipid	Apolipoprotein B-100	-0.0470778	-0.0469167	-0.0122771	0.042978	0.998371	-0.578017	0.0102131	0.05184
Ssa#GRASP209735153	Metabolism Lipid	Fatty acid-binding protein, adipocyte [Salmo salar]	-0.59253	-0.0369106	-0.332672	-1.26732	-0.622563	-0.434425	-1.00922	-1.33753
Ssa#GRASP209734511	Metabolism Lipid	Acyl-CoA-binding domain-containing protein 7 [Salmo salar]	0.131523	0.00121918	0.177926	-0.201469	0.122109	-1.43564	-0.21987	-0.266544
Ssa#S35472405	Metabolism Lipid	1-acyl-sn-glycerol-3-phosphate acyltransferase theta-B [Salmo salar]	-0.119063	0.0352912	0.416973	0.801361	0.0427118	0.833306	0.119864	0.537681
Ssa#S18867800	Metabolism Lipid	Apolipoprotein A-IV precursor [Salmo salar]	-0.175873	0.0366726	-0.841661	0.0912672	0.183452	0.394038	-0.0915776	0.281711
Ssa#GRASP209737489	Metabolism Lipid	Apolipoprotein O precursor [Salmo salar]	0.00068776	0.101872	-0.361948	-0.922515	-0.0747204	-0.0353129	-0.0255519	-0.112187
Ssa#GRASP209155629	Metabolism Lipid	Lipolysis-stimulated lipoprotein receptor precursor [Salmo salar]	-0.295821	0.170557	-0.124223	0.803188	-0.210012	0.999655	0.0223612	0.0416021
Ssa#S19102066	Metabolism Lipid	Endothelial lipase precursor [Salmo salar]	0.914255	0.175534	0.194543	-0.0872117	0.0904195	0.6847	0.085951	0.226584
Ssa#GRASP209147382	Metabolism Lipid	Serine incorporator 1 [Salmo salar]	0.813188	0.386739	0.340969	0.404123	-0.0251627	0.0490043	0.293891	-0.179091
Ssa#S35480173	Metabolism Lipid	Acyl-CoA thioesterase 11 - Ident 95	0.688126	0.395975	-0.0765198	-0.65938	0.638305	1.52213	0.197424	-0.415978
Ssa#S18892318	Metabolism Lipid	AF428143_1 taurine transporter [Salmo salar] Taurine transporter [Salmo salar]	0.255235	0.818419	0.0739624	-0.127506	-0.133482	0.617834	-0.0363746	0.290348
Ssa#CK891410	Metabolism Lipid	Elongation of very long chain fatty acids protein 1 [Salmo salar]	-0.063312	1.00147	0.356421	-0.0666521	-0.0797654	0.443876	0.186375	0.0821555
Ssa#S47727198	Metabolism Lipid	Acyl-CoA-binding protein [Salmo salar]	1.08056	1.00991	0.202969	0.216785	-0.243383	-0.104572	-0.0784302	-0.346939
Ssa#S30268362	Metabolism Lipid	UDP-glucose ceramide glucosyltransferase	0.162176	1.02645	0.449647	0.0168594	0.0177448	0.0310328	0.124601	-0.0858973
Ssa#S35499445	Metabolism Lipid	Apolipoprotein-L3 [Salmo salar]	-0.131703	1.20527	0.341413	0.668858	-0.24404	0.215425	0.142035	0.205679
Ssa#S50837367	Metabolism Lipid	Perilipin	-0.0766426	1.76719	0.613478	0.917472	0.109526	0.503446	-0.439213	-0.444727
Ssa#S35522892	Metabolism Mitochondria	ATP synthase lipid-binding protein, mitochondrial precursor [Salmo salar]	-0.223061	-0.357703	0.126588	-1.45904	0.022523	-0.281436	0.280927	0.00457613
Ssa#S35538677	Metabolism Mitochondria	Putative protein MSS51 homolog, mitochondrial	-0.440966	-0.292727	-0.335737	-1.77952	-1.05261	-0.57444	-0.372	-0.96781
Ssa#GRASP221219993	Metabolism Mitochondria	Cytochrome b-c1 complex subunit 8 [Salmo salar]	-0.247053	-0.100106	-0.559309	-0.809962	-0.097161	-0.178904	-0.172409	-0.122379
Ssa#S32011855	Metabolism Mitochondria	Dihydrolipoamide S-acetyltransferase (E2 component of pyruvate dehydrogenase complex)	-0.310283	-0.0452817	-0.47382	-1.10787	0.0021412	-0.123154	0.29846	-0.101409
Ssa#S47729932	Metabolism Mitochondria	ATP synthase-coupling factor 6, mitochondrial precursor [Salmo salar]	-0.0444274	-0.0437246	-0.544976	-0.80676	-0.107187	-0.0453535	-0.0276572	-0.33129
Ssa#S31964343	Metabolism Mitochondria	Succinyl-CoA ligase subunit alpha, mitochondrial precursor [Salmo salar]	-0.0749289	-0.018242	-0.888578	-0.952141	-0.0388966	-0.169796	0.0972407	-0.0225743
Ssa#EL698656	Metabolism Mitochondria	Malate dehydrogenase, mitochondrial precursor [Salmo salar]	0.178891	-0.018074	-0.542784	-0.791118	-0.0845334	-0.109686	-0.184104	0.2788
Ssa#STIR43591	Metabolism Mitochondria	Cytochrome c [Oncorhynchus mykiss]	-0.13143	0.0475872	-0.724817	-1.03884	0.241291	0.191087	-0.0736776	-0.181652
Ssa#EL698197	Metabolism Mitochondria	ATP synthase H+ transporting mitochondrial F1 complex alpha subunit 1 [Salmo salar]	0.075323	0.184097	-0.47494	-0.991365	-0.0514442	-0.11086	-0.514632	0.219679
Ssa#GRASP223672856	Metabolism Mitochondria	Isocitrate dehydrogenase, mitochondrial precursor [Salmo salar]	-0.00739316	0.23191	-0.525709	-0.992422	-0.244511	0.0633604	0.0331514	-0.0914481
Ssa#CK887101	Metabolism Mitochondria	NADP transhydrogenase, mitochondrial precursor [Salmo salar]	-0.128476	0.272934	-0.563828	-1.04619	0.00422919	0.0978822	-0.190133	0.0040645
Ssa#GRASP221219235	Metabolism Mitochondria	ES1 protein homolog, mitochondrial precursor [Salmo salar]	0.0270816	0.373592	-0.365365	-1.47192	-0.0996668	-0.313346	-0.686587	-0.266705
Ssa#GRASP209736785	Metabolism Mitochondria	Cytochrome c oxidase subunit 4 isoform 2, mitochondrial precursor [Salmo salar]	0.439757	0.808012	-0.461241	1.16706	-0.14281	0.432329	-0.0463868	-0.0272103
Ssa#TC103002	Metabolism Mitochondria	Pyruvate dehydrogenase kinase isozyme 2, mitochondrial precursor [Salmo salar]	1.1382	2.86466	1.72166	0.182007	0.210117	0.888896	-0.582562	1.34365
Ssa#S35534614	Metabolism Nuclease	Deoxyribonuclease gamma precursor [Salmo salar]	-0.67986	-1.86038	-1.31469	0.50309	-0.23892	1.58339	0.143974	0.681017
Ssa#CK879455	Metabolism Nuclease	Deoxyribonuclease gamma precursor [Salmo salar]	-0.0413375	-0.91947	-0.813967	0.31565	-0.132774	0.959542	-0.207967	0.595561
Ssa#GRASP209154227	Metabolism Nucleotide	Ribonucleoside-diphosphate reductase subunit M2 [Salmo salar]	-0.39309	-1.09403	0.544606	0.613527	-0.0713427	-0.137325	0.0305905	-0.449553
Ssa#GRASP209735383	Metabolism Nucleotide	Thymidylate synthase [Salmo salar]	-0.285186	-1.0596	0.185361	0.373979	-0.235873	-0.216739	-0.0822381	-0.349167
Ssa#S35570044	Metabolism Nucleotide	Adenosine deaminase [Salmo salar]	-0.179302	-0.472352	-0.954764	-0.0842064	-0.084807	0.308754	-0.142333	0.547229
Ssa#GRASP209154215	Metabolism Nucleotide	Ectonucleoside triphosphate diphosphohydrolase 2 [Salmo salar]	-0.216139	-0.388553	-0.812693	0.370332	0.0237405	0.380297	-0.058812	0.153902
Ssa#TC87639	Metabolism Nucleotide	Adenosine deaminase [Salmo salar]	-0.158095	-0.376257	-0.909607	-0.0362577	-0.0640024	0.32349	-0.160012	0.359827
Ssa#S47728190	Metabolism Nucleotide	Adenosine deaminase [Salmo salar]	-0.149545	-0.34552	-0.812345	0.105122	-0.0485698	0.371291	-0.108383	0.272261
Ssa#GI223646523	Metabolism Nucleotide	Cytidine deaminase [Salmo salar]	-0.421386	0.035627	0.286213	1.27288	0.583675	0.546583	0.240818	0.302065
Ssa#GRASP209736395	Metabolism Nucleotide	Catechol-O-methyltransferase domain-containing protein 1 [Salmo salar]	-0.338527	0.0433529	0.658848	1.11588	0.465427	-0.137673	-0.228604	0.0222715
Ssa#S35500576	Metabolism Nucleotide	AMP deaminase 3 [Salmo salar]	0.799616	0.488343	-0.301771	-0.848958	0.375684	0.251255	-0.088339	0.630713
Ssa#S40667279	Metabolism Nucleotide	thymidylate kinase [Salmo salar]	0.400898	1.16423	0.241863	0.971294	-0.174367	-0.40708	0.537985	0.503338
Ssa#GRASP209155391	Metabolism P450	Cytochrome P450 1A1 [Salmo salar]	-0.149569	-0.73819	-0.413629	0.285183	-0.0874598	1.51843	-0.232686	0.764668
Ssa#S47625152	Metabolism P450	Cytochrome P450 1A1 [Salmo salar]	-0.101231	-0.525536	0.0747696	0.468136	-0.141091	1.16621	-0.203357	0.595194
Ssa#S35543751	Metabolism P450	Cytochrome P450 2M1 [Salmo salar]	-0.787512	0.775496	0.496399	1.55583	0.22215	1.61887	0.82569	0.440249
Ssa#GRASP209154703	Metabolism P450	Cytochrome P450 4F3 [Salmo salar]	0.0548016	0.921698	0.202193	0.444455	0.18451	-0.019406	0.00736667	-0.034645
Ssa#GRASP223649023	Metabolism P450	Cytochrome P450 24A1, mitochondrial precursor [Salmo salar]	0.722745	1.77699	0.645857	0.082406	0.467081	2.4654	0.531599	1.12333
Ssa#GRASP209736639	Metabolism Protease	Endothelin-converting enzyme 2 [Salmo salar]	0.0226864	-0.859829	0.823237	0.233242	0.108668	-0.484333	-0.269401	-0.0268483
Ssa#S35564994	Metabolism Protease	Serine protease 23 precursor [Salmo salar]	-0.69565	-0.61036	-1.02254	-1.53468	-0.230378	-0.405534	-0.19442	-0.40363
Ssa#S35589052	Metabolism Protease	Procollagen C-endopeptidase enhancer 1 precursor [Salmo salar]	-0.254815	-0.56609	-0.86156	-1.02214	0.074686	0.0815729	-0.446431	0.274008
Ssa#S30284929	Metabolism Protease	Serine protease HTRA1 [Salmo salar]	-0.477186	-0.431334	-0.53743	-1.04553	-0.321011	-0.0596052	-0.16957	-0.118408
Omy#S19710761	Metabolism Protease	Complement factor D	0.162272	-0.245155	-1.21312	-0.467866	-0.420315	-0.301383	-0.268543	0.714921
Ssa#S30272201	Metabolism Protease	Trypsin-1 precursor [Salmo salar]	-0.116704	-0.108554	-0.458695	-0.801549	-0.486039	-0.257239	-0.300848	-0.0912585
Ssa#DY715938	Metabolism Protease	Calpain 9	-0.287222	0.0273168	-0.796384	0.00483544	0.227255	0.280565	-0.147542	0.487248
Ssa#GRASP221219529	Metabolism Protease	Serine protease 27 [Salmo salar]	-0.427073	0.241031	-0.829154	-0.0948532	-0.0537546	0.998368	0.137037	0.376927
Ssa#S30281579	Metabolism Protease	ADAMTS15	0.888406	0.433612	0.322763	-0.221284	-0.0591095	-0.116547	-0.0124274	0.026524
Ssa#GRASP209154219	Metabolism Protease	Transmembrane protein 163 [Salmo salar]	0.265499	0.560719	-0.0519235	0.448299	-0.0689793	0.975299	0.338441	-0.104932
Ssa#S18877812	Metabolism Protease	Matrix metalloproteinase-25 [Salmo salar]	0.807534	1.11831	0.382216	0.688794	0.230127	0.152864	0.0785653	-0.023365
Ssa#S35597062	Metabolism Protease	Mucin 5AC	0.0898846	1.12531	0.168561	0.855666	0.0712419	-0.0237098	0.0910642	0.223898
Ssa#S25807320	Metabolism Protease	matrix metalloproteinase [Oncorhynchus mykiss]	-0.175915	1.22687	1.91954	1.39619	0.144182	0.10388	-0.00947333	0.110385
Ssa#CL17Contig1	Metabolism Protease	Matrix metalloproteinase-9 [Salmo salar]	0.115033	1.47409	1.30151	0.584081	0.15271	0.12773	-0.0640097	0.0269383
Ssa#KSS3574	Metabolism Protease inhibitor	Cystatin-F	0.299339	0.931077	0.629373	0.0477552	0.0647063	0.120619	0.0194456	-0.377534
Ssa#GRASP223648071	Metabolism Protease inhibitor	Metalloproteinase inhibitor 2 precursor [Salmo salar]	0.607782	1.11234	0.645399	0.631227	-0.029998	-0.26562	-0.261228	-0.191097
Ssa#S35590181	Metabolism Protease inhibitor	Plasminogen activator inhibitor type 1-like [Salmo salar]	-0.0367852	1.50397	0.643127	0.16609	0.29992	-0.012698	-0.338103	-0.347247
Ssa#GRASP209153991	Metabolism Protein biosynthesis	Translation initiation factor IF-2, mitochondrial precursor [Salmo salar]	-0.654803	-0.0072022	-3.04616	-0.516032	0.62607	-0.673001	-0.648206	3.59546
Ssa#CA040299	Metabolism RNA	Trinucleotide repeat containing 6C (TNRC6C) - Ident 58	0.135352	-0.813636	-0.232476	-0.329909	0.19014	-0.0708834	0.13729	-0.148739
Ssa#S18886054	Metabolism RNA	Nucleolar protein 5 [Salmo salar]	-0.0488436	-0.616844	0.292708	-1.04406	-0.0378556	-1.22908	0.10752	0.260905
Ssa#S18867829	Metabolism Steroid, bile	7-dehydrocholesterol reductase [7-DHC reductase]	0.0509608	-0.493171	-0.632008	1.028	-0.123066	0.157918	0.19406	0.124978
Ssa#GRASP209732475	Metabolism Steroid, bile	Cholesterol 25-hydroxylase-like protein A [Salmo salar]	-0.458464	0.393011	1.10676	0.852051	0.276878	0.441231	0.24263	0.208514
Ssa#GRASP223648941	Metabolism Steroid, bile	Sodium- and chloride-dependent taurine transporter [Salmo salar]	-0.15877	0.396541	-0.288205	-0.213646	0.0493196	0.876777	0.152146	0.163048
Ssa#GRASP209734217	Metabolism Steroid, bile	FK506-binding protein 5 [Salmo salar]	0.691307	0.489414	0.356625	-0.10501	-0.0805436	1.2137	0.341165	0.877987
Ssa#S31987111	Metabolism Steroid, bile	Steroidogenic acute regulatory protein [Salvelinus fontinalis]	0.233506	0.619886	0.941438	0.685858	0.0471866	0.0986672	-0.0746816	0.02149
Ssa#S35543751	Metabolism Steroid, bile	Cytochrome P450 2M1 [Salmo salar]	-0.787512	0.775496	0.496399	1.55583	0.22215	1.61887	0.82569	0.440249
Ssa#GRASP223647497	Metabolism Steroid, bile	Sgk1 serum/glucocrticoid regulated kinase	0.385792	0.940734	0.632918	0.289496	0.144786	0.615946	0.0919433	0.278536
Ssa#S35483916	Metabolism Sugar	fructose-1,6-bisphosphatase [Salmo marmoratus]	-0.524938	-1.12943	-1.06034	1.00731	0.042561	0.720593	0.298624	0.164338
Ssa#STIR16393	Metabolism Sugar	D-3-phosphoglycerate dehydrogenase	-1.12579	-1.04914	-0.742403	0.408716	-0.334252	-0.0764857	-0.133006	0.11514
Ssa#S35708477	Metabolism Sugar	Galactosidase_ beta 1-like - Ident 96	-0.345784	-0.462922	-1.03209	0.170907	0.056073	-0.124753	-0.31745	0.0407569
Ssa#DW553532	Metabolism Sugar	6-phosphofructo-2-kinase/fructose-2,6-biphosphatase 2 [Salmo salar]	-0.482462	-0.16293	-2.35193	-0.053336	0.108098	-0.810842	-0.574048	1.48323
Ssa#GRASP209737785	Metabolism Sugar	Sorbitol dehydrogenase [Salmo salar]	-0.623426	-0.119397	-1.03403	0.664683	-0.21726	0.0678622	-0.338849	-0.0658422
Omy#S34424579	Metabolism Sugar	6-phosphofructo-2-kinase/fructose-2_ 6-biphosphatase 1 - Ident 25	-1.56841	-0.111643	0.626849	0.323569	-0.42657	0.220453	0.688459	0.0323987
Ssa#GRASP209735787	Metabolism Sugar	Triosephosphate isomerase [Salmo salar]	0.0534456	0.103083	0.0543682	-0.160098	0.114989	-0.463957	-0.33029	-0.83923
Ssa#S32006933	Metabolism Sugar	6-phosphofructokinase	-0.395252	0.282254	-0.189544	-1.37516	0.133148	-0.203954	0.04034	-0.472094
Ssa#KSS670	Metabolism Sugar	6-phosphofructo-2-kinase/fructose-2,6-biphosphatase 3 [Salmo salar]	0.272371	0.881129	0.173233	0.167602	0.054764	-0.0093106	-0.0086721	-0.186584
Ssa#STIR16064	Metabolism Sugar	6-phosphofructo-2-kinase/fructose-2,6-biphosphatase 4 [Salmo salar]	1.3198	1.11272	0.620669	0.3822	0.328991	0.288213	-0.0643649	-0.451185
Ssa#S18870968	Metabolism Sugar	Glycogen phosphorylase, muscle form [Salmo salar]	0.404542	1.28831	0.149821	0.130929	0.420065	0.419531	-0.153324	0.110494
Ssa#CL373Contig1	Metabolism Sugar	Fructose-1,6-bisphosphatase 1 [Salmo salar]	0.598906	1.36815	0.250952	0.189664	0.064607	-0.026466	-0.153666	-0.065835
Ssa#GRASP223649111	Metabolism Sugar	Pyruvate dehydrogenase kinase isozyme 2, mitochondrial precursor [Salmo salar]	0.977442	2.04321	1.5146	-0.108534	-0.106532	1.99333	-0.520315	1.64525
Ssa#DY730337	Metabolism sulfur	Sulfate transporter [Salmo salar]	0.540289	0.101076	-0.14585	-0.401154	0.10478	-0.278367	0.216753	-0.849434
Ssa#S18887181	Metabolism Transport	Solute carrier organic anion transporter family me	0.0764688	-0.536416	-0.924595	-0.379001	-0.0500651	0.123464	-0.430614	-0.0127773
Ssa#TC112621	Metabolism Transport	Sideroflexin-2 [Salmo salar]	0.0716098	-0.141095	-0.843912	-0.316046	-0.00780153	0.128362	-0.24586	-0.381047
Ssa#GRASP209154965	Metabolism Transport	Sodium-dependent phosphate transporter 1-A [Salmo salar]	-0.245078	-0.0405722	0.794545	0.559411	0.0780424	0.311153	-0.131687	0.289534
Omy#CX027621	Metabolism Transport	Y+L amino acid transporter 1 [Salmo salar]	-0.0674585	0.0258462	0.00490428	-0.0609449	0.132362	1.13484	0.471652	-0.0366628
Ssa#TC112114	Metabolism Transport	Leftover	-0.746863	0.03048	0.950745	0.96094	0.419768	0.671418	0.685048	0.754791
Ssa#GRASP209155943	Metabolism Transport	Major facilitator superfamily domain-containing protein 1 [Salmo salar]	-0.403615	0.0725389	0.369385	-0.238797	0.293104	0.185043	-0.813923	-0.507133
Ssa#GRASP223648941	Metabolism Transport	Sodium- and chloride-dependent taurine transporter [Salmo salar]	-0.15877	0.396541	-0.288205	-0.213646	0.0493196	0.876777	0.152146	0.163048
Ssa#S18892318	Metabolism Transport	AF428143_1 taurine transporter [Salmo salar] Taurine transporter [Salmo salar]	0.255235	0.818419	0.0739624	-0.127506	-0.133482	0.617834	-0.0363746	0.290348
Ssa#S48392099	Metabolism Transport	Sodium-coupled neutral amino acid transporter 2 [Salmo salar]	0.30812	0.905593	0.568036	0.232135	0.0644455	0.0625196	-0.0283127	-0.168741
Ssa#STIR35117	Metabolism Transport	bile salt export pump [Oncorhynchus mykiss]	0.279167	0.920929	0.374123	0.371277	0.372395	-0.482945	-0.276559	-0.513165
Ssa#GRASP223647991	Metabolism Transport	Monocarboxylate transporter 9 [Salmo salar]	0.301541	0.955737	0.10904	-0.136681	-0.18774	-0.328442	-0.262221	0.625209
Ssa#GRASP209737857	Metabolism Vitamin	Dihydrofolate reductase [Salmo salar]	-0.545304	-0.952463	0.474336	0.487806	-0.389508	-0.213667	-0.000164543	-0.572287
Ssa#GRASP209737177	Metabolism Xenobiotic	Epoxide hydrolase 1 [Salmo salar]	-0.531486	-1.035	-0.788158	-0.179431	0.15116	0.400357	0.342341	-0.681105
Ssa#S30236618	Metabolism Xenobiotic	UDP-glucuronosyltransferase 2A2 [Salmo salar]	-0.189171	-0.463003	-0.873629	-0.251049	0.196848	1.20977	0.140678	-0.0547288
Ssa#S35708553	Metabolism Xenobiotic	Glutathione S-transferase 3 [Salmo salar]	-0.894508	-0.358634	-0.313522	0.991543	-0.33686	0.243359	0.112821	0.35759
Ssa#S35676520	Metabolism Xenobiotic	Glutathione S-transferase 3 [Salmo salar]	-0.772533	-0.328578	-0.477917	0.926522	-0.319913	0.826831	0.242848	0.387129
Ssa#S35548049	Metabolism Xenobiotic	Aldose reductase [Salmo salar]	-0.678855	-0.196528	0.779733	0.937257	-0.163872	-0.043721	-0.188907	0.042465
Ssa#S31100455	Metabolism Xenobiotic	glutathione S-transferase [Oncorhynchus nerka]	-0.431201	-0.156488	-0.826898	0.269962	-0.293951	0.31139	0.176748	0.0378921
Ssa#GRASP209154671	Metabolism Xenobiotic	Alanine--glyoxylate aminotransferase 2, mitochondrial precursor [Salmo salar]	0.0627967	0.121762	-0.700936	-0.89903	-0.253101	-0.0939074	-0.0751369	-0.32036
Ssa#GRASP209154703	Metabolism Xenobiotic	Cytochrome P450 4F3 [Salmo salar]	0.0548016	0.921698	0.202193	0.444455	0.18451	-0.019406	0.00736667	-0.034645
Ssa#GRASP209155349	Metabolism Xenobiotic	Epoxide hydrolase 2 [Salmo salar]	0.467506	1.19656	0.424437	0.0254385	0.0312061	0.0639339	0.0321792	-0.591427
Omy#S34311438	Tissue Adhesion	Novel G protein-coupled receptor protein - Ident 57	0.184792	-0.323773	0.288201	1.06527	-0.257283	-0.518298	0.0682112	-0.16938
Ssa#DW542722	Tissue Adhesion	Transmembrane protein 168-A	-0.990917	-0.196544	0.380297	0.453684	-0.42571	0.97256	0.477559	0.112002
Omy#CX245485	Tissue Adhesion	Amphoterin-induced protein 3	-1.10705	0.0040078	-0.136656	0.242905	-0.195708	1.15777	0.464796	-0.083397
Ssa#GRASP209736759	Tissue Adhesion	Integrin beta-3 precursor [Salmo salar]	-0.209517	0.058786	0.840373	0.841204	0.202596	0.76261	-0.284972	0.402835
Ssa#GRASP223647545	Tissue Adhesion	Integrin beta-1 precursor [Salmo salar]	-0.269327	0.129976	0.784228	0.816487	0.36694	0.411045	-0.126529	0.334419
Ssa#S30239053	Tissue Adhesion	LIM domain only protein 7	-0.219393	0.528034	0.920435	0.623479	0.249588	1.05813	0.547375	0.481391
Ssa#GRASP209155213	Tissue Adhesion	Gap junction beta-6 protein [Salmo salar]	0.809872	0.771585	0.116691	0.268983	0.164872	0.1763	-0.0598428	-0.306535
Ssa#GRASP223647461	Tissue Adhesion	Integrin beta-2 precursor [Salmo salar]	0.450365	0.794895	0.444548	0.488016	0.063066	-0.221927	0.0562503	-0.331928
Ssa#AM083654	Tissue adipocyte	Adiponectin	0.0013357	0.37899	-1.03194	-1.01586	-0.0666961	-0.468963	-0.174654	0.216397
Ssa#GRASP223648433	Tissue bone cartilage	Transcription factor SOX-9 [Salmo salar]	0.0554888	-0.524664	-1.07163	0.153084	-0.262173	0.466595	-0.398641	0.0023945
Omy#S18158201	Tissue Differentiation	Frizzled homolog 10	-0.301597	-1.03433	-0.85512	-0.0778119	-0.206736	0.616209	0.0246616	0.00479558
Ssa#S47729686	Tissue Differentiation	Transcription factor HES-1 [Salmo salar]	-0.0984704	-0.840485	-1.12832	-0.568229	0.0112222	0.585952	0.404877	-0.0586905
Ssa#TC101760	Tissue Differentiation	Dysferlin or myoferlin	-0.314434	-0.808418	-0.48806	0.583146	-0.227926	1.08588	0.026417	0.271068
Ssa#S35582042	Tissue Differentiation	Secreted frizzled-related protein 1 [Salmo salar]	-0.202702	-0.438747	-0.383805	-0.554448	-0.543714	-0.861623	-0.172927	0.203787
Ssa#S35549028	Tissue Differentiation	Secreted frizzled-related protein 1 [Salmo salar]	-0.109857	-0.394854	-0.682881	-0.761197	-0.424605	-1.01721	-0.361076	0.228381
Ssa#GRASP209734699	Tissue Differentiation	anterior gradient-2-like protein 2 [Salmo salar]	-0.81535	-0.378278	-0.0752424	-0.515939	0.212801	1.80221	0.35986	-0.166344
Ssa#S30272457	Tissue Differentiation	Phosphatidylinositol glycan anchor biosynthesis class U protein [Salmo salar]	-0.122826	-0.361473	-0.714873	0.190442	0.395326	-0.015535	0.0374416	0.96823
Omy#CA373458	Tissue Differentiation	Kazrin-A	-0.810932	-0.32739	-2.49324	-0.281972	0.18561	-0.402186	-0.246056	1.33369
Ssa#GRASP209155393	Tissue Differentiation	Serine proteinase inhibitor	-0.367076	-0.315761	-0.810578	-1.15035	-0.426566	-0.489215	-0.52501	-0.240713
Ssa#S50837513	Tissue Differentiation	Transcription factor SOX-9	0.211638	-0.202344	-1.2271	0.442552	-0.0333061	0.511614	-0.307923	0.271589
Ssa#GRASP209731345	Tissue Differentiation	Transcription factor HES-1 [Salmo salar]	-0.297595	-0.164417	0.322963	1.05944	0.355839	0.819604	0.371576	-0.107302
Ssa#S35536744	Tissue Differentiation	SET and MYND domain containing 1b [Salmo salar]	0.200236	-0.1299	-0.559007	-1.10046	0.00638004	-0.144148	0.0441715	-0.210878
Ssa#S35585369	Tissue Differentiation	Forkhead box protein Q1	0.42762	-0.0760718	-0.847683	-0.490097	-0.295243	1.11714	0.676748	0.294453
Ssa#S35509837	Tissue Differentiation	Pancreatic progenitor cell differentiation and proliferation factor	0.0659243	0.0124692	-0.977967	-1.04228	-0.013512	-1.13902	-0.30408	-0.492898
Ssa#S30262143	Tissue Differentiation	BNIP2 motif-containing molecule at the C-terminal region 1 [Salmo salar]	0.197753	0.0286677	-0.244523	-0.107936	-0.104919	0.814652	0.0561863	-0.0282286
Ssa#GRASP209730903	Tissue Differentiation	Tripartite motif-containing protein 55 [Salmo salar]	0.843743	0.176192	0.295853	-0.852905	-0.20468	-0.15336	0.00209365	-0.0554422
Ssa#S35697379	Tissue Differentiation	fish virus induced TRIM protein [Oncorhynchus mykiss]	-0.446458	0.1842	0.297012	0.399566	-0.0841598	-0.824083	0.0987498	0.381343
Ssa#S47726557	Tissue Differentiation	CCAAT/enhancer-binding protein delta-2	0.399647	0.614308	0.538081	0.572729	0.412629	1.63675	0.133656	0.856322
Ssa#GRASP209737603	Tissue Differentiation	CCAAT/enhancer-binding protein delta-1	0.286118	0.624792	0.448781	0.488114	0.289875	1.35477	-0.0292483	0.776267
Ssa#GRASP223648879	Tissue Differentiation	Cyclic AMP-dependent transcription factor ATF-3 [Salmo salar]	0.526258	0.805215	-0.138863	-0.182404	0.103712	0.140602	-0.0577203	-0.020194
Ssa#GRASP209154669	Tissue Differentiation	Hepatocyte growth factor activator precursor [Salmo salar]	-0.0821062	0.875992	0.709949	1.21503	-0.0985878	-0.167228	-0.037841	-0.128213
Ssa#S47625948	Tissue Differentiation	CCAAT/enhancer-binding protein beta [Salmo salar]	-0.0057184	0.878289	1.25537	1.00621	0.574053	0.594346	0.0130897	0.276862
Ssa#S35673139	Tissue Differentiation	Polo-like kinase 3	0.255625	0.925092	0.466864	0.167841	0.14728	0.704397	-0.0882804	0.398817
Ssa#S35591308	Tissue Differentiation	Proheparin-binding EGF-like growth factor precursor [Salmo salar]	-0.860556	0.9291	0.915307	0.396849	-0.167805	0.049406	-0.00630633	0.276316
Ssa#GRASP223672612	Tissue Differentiation	CCAAT/enhancer binding protein beta2 [Oncorhynchus mykiss]	-0.177886	1.30232	0.999683	0.695316	0.409727	0.50392	0.07392	0.304215
Ssa#S31963491	Tissue Differentiation	Peroxisomal proliferator-activated receptor A-interacting complex 285 kDa-2	-0.0406378	1.45945	-0.141136	0.536429	-0.223427	0.0048143	0.26186	0.597357
Ssa#DW571754	Tissue Differetiation-hox	Iroquois homeobox protein 5	-0.181847	-1.02623	-1.25456	-0.599563	-0.561998	0.512909	0.0889096	0.108119
Ssa#GRASP223648535	Tissue Differetiation-hox	Homeobox protein EMX2 [Salmo salar]	-0.509936	-0.908224	0.154627	0.425242	0.69445	-0.397007	0.390104	0.813007
Ssa#S42501033	Tissue Differetiation-hox	paired-like homeodomain transcription factor 2alpha [Salmo salar]	-0.065812	-0.60238	-0.0978016	-0.208533	-0.799945	-0.102703	-0.350923	-0.205157
Ssa#S35552677	Tissue ECM	Laminin subunit beta-4	-0.429567	-0.649589	-1.21944	-0.253189	-0.0403216	1.07694	0.0210861	0.521407
Ssa#GRASP209154963	Tissue ECM	Protein-lysine 6-oxidase	-0.311904	-0.192356	0.170562	-0.794954	-0.2156	-0.145427	-0.100859	-0.195074
Ssa#S35559341	Tissue ECM	Periostin precursor [Salmo salar]	-0.244958	-0.113388	-0.561668	-1.11798	-0.263934	-0.540538	-0.443396	0.243958
Ssa#CK885088	Tissue ECM	Repetin (OrthoDB)	0.143396	-0.063962	-0.276009	-0.167239	0.982889	1.27588	0.741232	0.263658
Ssa#S35698682	Tissue ECM	Fibronectin [Salmo salar]	0.2563	0.0206342	-0.975099	-1.41435	0.918665	0.778737	0.822541	0.073595
Ssa#S47727561	Tissue ECM	Matrix Gla protein precursor [Salmo salar]	-0.217089	0.125309	-0.938838	-0.397806	-0.297735	-0.423992	-0.52957	0.625919
Ssa#TC101424	Tissue ECM	Sid4	-0.351278	0.576439	0.38517	-0.0987675	0.918027	0.313461	0.149217	-0.318503
Ssa#GRASP209155205	Tissue ECM	Hyaluronidase-2 precursor [Salmo salar]	0.183724	1.50077	0.476633	0.187081	0.257488	0.405938	-0.00292767	-0.148223
Ssa#S35501247	Tissue ECM collagen	collagen, type X, alpha 1 precursor	-1.10677	-0.874597	-2.20872	-3.61539	-0.240509	1.24733	-0.133225	-0.159692
Ssa#STIR40939	Tissue ECM collagen	Col6a2 protein - Ident 96	-1.00133	-0.8148	-1.10846	0.0283026	-0.129962	1.07551	-0.00227133	-0.283275
Omy#CU065019	Tissue ECM collagen	Collagen alpha-1(VII) chain	-0.52169	-0.478326	-1.15701	-1.08356	-0.478972	0.740956	-0.204376	-0.396881
Ssa#S19109157	Tissue ECM collagen	collagen a1(I) [Oncorhynchus mykiss]	-0.639454	-0.414274	0.145866	-0.802175	-0.124169	-0.165203	-0.285139	-0.150958
Ssa#S48396562	Tissue ECM collagen	type I collagen alpha 2 chain [Oncorhynchus keta]	-0.637591	-0.413578	-0.144096	-0.821848	-0.4113	-0.250952	-0.348964	0.034256
Ssa#S48395633	Tissue ECM collagen	type I collagen alpha 2 chain [Oncorhynchus keta]	-0.65158	-0.343862	-0.198898	-0.966788	-0.168112	-0.287033	-0.393578	-0.153647
Ssa#S48406382	Tissue ECM collagen	collagen a3(I) [Oncorhynchus mykiss]	-0.703473	-0.314428	0.013496	-0.796781	-0.246678	-0.184102	-0.0828909	-0.168387
Ssa#GI226374736	Tissue ECM collagen	collagen type XI alpha1 short isoform [Salmo salar]	-1.03318	-0.246144	-1.45222	-1.59131	-0.196314	0.68868	-0.132958	-0.370895
Ssa#CK879434	Tissue ECM collagen	Collagen type X alpha 1	-0.353045	-0.21794	-0.143852	-0.928619	-0.388281	-0.0698647	-0.382231	0.205185
Ssa#S19096344	Tissue ECM collagen	collagen a3(I) [Oncorhynchus mykiss]	-0.290443	-0.144711	0.117496	-0.797214	-0.125527	-0.440952	-0.116035	-0.256389
Ssa#TC111637	Tissue ECM collagen	Procollagen-lysine,2-oxoglutarate 5-dioxygenase 3 precursor [Salmo salar]	-0.101462	0.211817	-0.152648	-1.0135	0.20892	-0.0093536	0.394934	-0.361865
Ssa#S35551560	Tissue ECM mucus	GMP - giant mucus protein	0.237654	-0.584267	-1.63053	-1.20323	-1.20415	1.30716	0.172645	0.306099
Ssa#S35547500	Tissue ECM mucus	Large mucosal protein	-0.584002	-0.463196	-0.835677	-0.669225	-0.102286	1.75696	-0.00222563	0.0160467
Ssa#GRASP209734157	Tissue ECM mucus	GMP Giant mucus protein	-0.119807	0.756669	0.819198	0.223713	0.0629078	1.75161	0.503536	0.644976
Ssa#S22669043	Tissue Endocrine	growth hormone receptor isoform 1 precursor [Salmo salar]	0.718459	0.909891	1.04098	-0.36598	0.21601	-0.0215618	0.0917478	0.861563
Ssa#GRASP223648877	Tissue Endothelium	Angiopoietin-related protein 1 precursor [Salmo salar]	-0.0585046	-0.539561	-1.18596	-0.656438	-0.440553	-0.0357908	-0.398412	-0.0228325
Ssa#DY739459	Tissue Endothelium	Angiopoeitin like 2	-0.077212	-0.255632	-0.097088	-1.04282	0.175349	0.293288	-0.170818	-0.51135
Ssa#S35592699	Tissue Endothelium	Angiopoietin-like 7	-0.165042	0.245478	0.356082	-0.762334	0.979624	0.766117	0.241666	-0.24131
Ssa#GRASP223648725	Tissue Endothelium	Vascular endothelial growth factor C precursor [Salmo salar]	0.329765	1.09232	0.784331	-0.0217671	0.134623	-0.0760303	-0.11216	-0.209454
Ssa#GRASP209154141	Tissue Endothelium	Connective tissue growth factor precursor [Salmo salar]	0.508487	1.26354	0.460213	-0.863818	0.105122	0.179724	0.00953962	-0.0815388
Ssa#GRASP209155393	Tissue Epithelium	Serine proteinase inhibitor	-0.367076	-0.315761	-0.810578	-1.15035	-0.426566	-0.489215	-0.52501	-0.240713
Ssa#S35515922	Tissue Epithelium	Epigen precursor [Salmo salar]	-0.54821	1.17339	2.63697	2.40121	0.292077	1.17518	-0.171431	0.0111675
Ssa#S35582818	Tissue Erythrocyte, globin	Ammonium transporter Rh type B	-0.188285	-0.297525	-2.03601	-1.12208	-0.125949	1.21386	-0.227323	0.591214
Ssa#S30269971	Tissue Erythrocyte, globin	Hemoglobin subunit alpha-4 [Salmo salar]	-0.253823	-0.197567	-0.106436	-1.0078	-0.904146	-0.416203	1.45539	-0.917423
Ssa#S50687585	Tissue Erythrocyte, globin	Hemoglobin subunit alpha-4 [Salmo salar]	-0.885662	0.143833	-0.0522596	-1.05136	-0.668993	-0.183852	0.902401	-0.87878
Ssa#EL697882	Tissue Erythrocyte, globin	Hemoglobin subunit alpha-4 [Oncorhynchus mykiss]	-0.466064	0.808611	0.176174	-0.868224	-0.461089	0.113074	0.307226	-0.198764
Ssa#GRASP223647625	Tissue Erythrocyte, globin	Erythropoietin receptor precursor [Salmo salar]	-0.315531	0.833374	0.014337	-0.119416	0.036594	-0.574403	-0.567255	-0.36919
Ssa#S30289577	Tissue glycan	beta-1,3-galactosyltransferase [Salmo salar]	-0.342724	-0.542531	-0.350828	0.26245	-0.300768	-0.813663	0.161284	-0.0845678
Ssa#S35582491	Tissue glycan	Novel protein similar to vertebrate UDP-N-acetyl-alpha-D-galactosamine polypeptide N-acetylgalactosaminyltransferase family - Ident 97	-0.314389	-0.446228	-0.370497	-0.800136	-1.84868	0.986787	0.27999	0.31405
Ssa#S35594035	Tissue glycan	Beta-1,3-glucosyltransferase [Salmo salar]	-0.646382	-0.406975	-2.05841	-0.178614	0.131092	-0.249376	-0.478549	0.743657
Ssa#GRASP209150166	Tissue glycan	N-acetylneuraminate lyase [Salmo salar]	-0.565131	-0.310152	-0.641043	-0.490976	0.0309244	0.849759	0.216122	0.17566
Ssa#S35568346	Tissue glycan	GalNAc alpha 2,6-sialyltransferase [Oncorhynchus mykiss]	-0.540999	-0.0901764	-1.09545	-0.538789	0.595687	1.69643	-0.127714	-0.314786
Ssa#GRASP223648693	Tissue glycan	Melanocyte protein Pmel 17	0.16346	0.0114208	0.0163522	-0.399431	-0.693984	-0.54823	-0.856606	0.255433
Ssa#EG770395	Tissue glycan	Beta-1_4-galactosyltransferase 1 - Ident 99	0.281469	0.0418328	-0.817482	-0.805971	-0.268754	-0.17001	-0.0656109	-0.324219
Ssa#CA060511	Tissue glycan	Beta-1_4-galactosyltransferase 1, b4galt	0.216835	0.0489554	-0.835648	-0.870094	-0.292058	-0.24294	-0.0253343	-0.41958
Omy#BX083478	Tissue glycan	Alpha-N-acetylgalactosaminide alpha-2,6-sialyltransferase 6 [Salmo salar]	-0.451712	0.174976	0.930918	0.8725	0.585246	0.59801	0.890483	0.576076
Omy#S18155911	Tissue glycan	sialyltransferase om [Oncorhynchus mykiss]	-0.504604	0.278746	-0.329086	0.198043	-0.191055	0.85906	1.07275	-0.220457
Omy#S34421852	Tissue Growth factor	Growth hormone-regulated TBC protein 1-A	-0.196943	-0.834499	-1.18444	-0.352759	0.209293	0.900754	-0.212105	-0.0510855
Ssa#GRASP209149866	Tissue Growth factor	Kruppel-like factor 11a	0.186	-0.772664	-1.14623	-0.908499	-0.696025	-0.0491483	-0.134987	-0.104231
Ssa#S47624912	Tissue Growth factor	SPARC precursor [Salmo salar]	-0.540438	-0.442576	0.0126894	-0.859295	-0.241783	-0.0218056	-0.0558717	-0.712234
Ssa#S30284929	Tissue Growth factor	Serine protease HTRA1 [Salmo salar]	-0.477186	-0.431334	-0.53743	-1.04553	-0.321011	-0.0596052	-0.16957	-0.118408
Ssa#S30273091	Tissue Growth factor	EGF-like-domain_ multiple 6	-0.0485288	-0.195239	-0.375656	-1.00822	-0.477262	-1.09207	-0.622119	-0.788895
Ssa#GRASP221219503	Tissue Growth factor	Mimecan precursor	-0.703256	0.164808	-0.475704	-1.25844	-0.0669588	-0.420074	0.112982	-0.142098
Ssa#GRASP221222195	Tissue Growth factor	heparin-binding growth factor 1 [Salmo salar]	0.546412	0.356893	-0.962709	-0.744477	0.868475	0.063206	-0.157698	-0.79057
Ssa#GRASP209153907	Tissue Growth factor	Angiopoietin-related protein 4, ANGL4	0.634495	0.500269	0.392538	-0.0381686	-0.0585938	1.35088	0.0397413	0.426784
Ssa#S35490606	Tissue Growth factor	Adiponectin_ C1Q and collagen domain containing_ like	0.147613	0.533825	-1.27643	-1.31245	-0.113125	-0.454724	-0.094793	-0.0342045
Ssa#GRASP209155811	Tissue Growth factor	Angiotensinogen [Salmo salar]	0.208376	0.708234	0.805757	0.726282	0.301064	0.118716	-0.152011	0.0597233
Ssa#GRASP209154473	Tissue Growth factor	IGF binding protein 6, IBP6	0.265282	1.10685	0.295491	0.24479	0.490455	0.615042	-0.0302422	0.330036
Ssa#GRASP223648693	Tissue Melanogenesis	Melanocyte protein Pmel 17	0.16346	0.0114208	0.0163522	-0.399431	-0.693984	-0.54823	-0.856606	0.255433
Ssa#S35536305	Tissue Motility	Nexilin	0.382401	-0.0956366	-0.120289	-0.85551	0.0923774	-0.519031	0.0626849	-0.194898
Ssa#GRASP223647545	Tissue Motility	Integrin beta-1 precursor [Salmo salar]	-0.269327	0.129976	0.784228	0.816487	0.36694	0.411045	-0.126529	0.334419
Ssa#S35657167	Tissue Motility	Coronin-1A [Salmo salar]	0.534027	0.876596	0.480169	0.305171	0.248155	0.253956	0.188662	-0.0354777
Ssa#GRASP223647639	Tissue Motility	Coronin-1A [Salmo salar]	0.610069	0.983222	0.567657	0.377429	0.202513	0.196074	0.199302	-0.0721925
Ssa#S43839033	Tissue myogenesis	myoblast determination protein 1c [Salmo salar]	1.08218	0.210211	0.16901	-0.343122	0.334917	-0.560058	-0.275459	-0.350712
Ssa#GRASP223648535	Tissue Neural	Homeobox protein EMX2 [Salmo salar]	-0.509936	-0.908224	0.154627	0.425242	0.69445	-0.397007	0.390104	0.813007
Ssa#S31994094	Tissue Neural	Transporter	-0.2415	-0.49123	-1.44579	-0.954384	-0.589924	-0.283903	-0.376821	0.458361
Ssa#DY699071	Tissue Neural	Myelin-associated glycoprotein precursor [Salmo salar]	-0.366392	-0.455306	0.243047	0.105375	-0.218921	1.36008	0.674246	0.531703
Ssa#GRASP209148615	Tissue Neural	Neuromodulin [Salmo salar]	-0.472168	0.0976986	-0.265608	-0.90217	0.435483	0.0193252	-0.181724	-0.0700045
Ssa#S31995704	Tissue Neural	Neurofascin neuronal isoform	-0.216862	0.199618	0.786846	0.891567	0.472275	0.392542	0.48596	0.271601
Ssa#S35505983	Tissue Neural	Neuropeptide B precursor [Salmo salar]	0.504295	0.331103	0.0602526	0.0715124	0.891506	0.615374	0.286811	-0.273208
Ssa#DW542634	Tissue Neural	Neuropilin 1a	-0.0326796	0.372333	-0.961635	-0.441976	0.0158174	0.379201	-0.129361	0.137541
Ssa#S35500808	Tissue Neural	Acetylcholine receptor subunit alpha	1.38825	0.444229	-0.144922	-0.271175	0.203658	0.244338	-0.229755	0.377664
Ssa#EG881366	Tissue Neural	Synaptosomal-associated protein 25-A [Salmo salar]	0.312795	0.473308	0.740767	-1.06473	-0.18348	-0.117437	-0.0468207	-0.176641
Ssa#S35694621	Tissue Neural	Myelin-associated glycoprotein precursor [Salmo salar]	0.286665	0.852938	0.391559	0.40503	0.353956	0.228437	0.0119512	0.0220592
Ssa#GRASP209731469	Tissue Neural	Pleckstrin homology domain-containing family F member 1 [Salmo salar]	-0.17184	1.09306	0.508	0.717763	0.130981	0.665881	-0.279981	0.224544
Ssa#S18887304	Tissue Neural	Ras-related protein Rab-37 [Salmo salar]	-0.272871	1.19783	0.358218	0.268159	0.206544	0.190188	-0.00951907	0.0346435
Ssa#GRASP209155737	Tissue Neural	Nicotinic acid receptor 1 [Salmo salar]	0.165268	1.40913	0.665207	0.328108	0.242254	0.227214	-0.009065	0.309523
Ssa#S18835747	Tissue plasma	haptoglobin [Oncorhynchus mykiss]	0.584413	-0.543485	0.868844	-0.377098	-0.294864	-0.154994	-0.0536013	0.730873
Ssa#S35681202	Tissue plasma	Coagulation factor V	0.376544	0.560048	1.23098	0.998088	0.199142	0.0799705	-0.279878	0.370957
Ssa#S48403294	Tissue plasma	Thrombospondin-1	0.193316	0.607536	0.992376	-0.0427096	0.445198	-0.140511	-0.113123	-0.15791
Ssa#CL51Contig1	Tissue plasma	Urokinase plasminogen activator	0.130143	0.935049	-0.0732374	1.10191	0.0005352	-0.0365544	0.0636372	0.62871
Ssa#GRASP209155587	Tissue plasma	Fibroleukin [Salmo salar]	0.171529	1.35316	0.676401	0.148891	0.224673	0.201999	-0.51305	0.245276
Ssa#S35517739	Tissue Secretory	Zymogen granule membrane protein 16 precursor [Salmo salar]	-0.746111	-1.31311	-2.25203	-0.798377	-3.5766	-2.66253	-1.48858	-0.36794
Ssa#EG815396	Tissue Secretory	Zymogen granule membrane protein 16 precursor [Salmo salar]	-0.515492	-1.28241	-2.356	-1.06116	-1.47134	-1.85959	-0.685752	-0.14404
Ssa#S30280814	Tissue Secretory	apolipoprotein E [Oncorhynchus mykiss]	-0.0396694	-1.03744	-0.826276	0.171434	0.0134248	1.42747	-0.0050473	0.447955
Ssa#BG935071	Tissue Secretory	haptoglobin fragment 2 [Oncorhynchus mykiss]	0.602128	-0.609883	0.836225	-0.380336	-0.325334	-0.098496	0.0448817	0.757538
Ssa#TC104868	Tissue Secretory	Zymogen granule membrane protein 16 precursor [Salmo salar]	-0.150342	-0.389195	-1.29922	-0.572496	-3.20039	-0.649787	-0.797758	-0.440893
Omy#S32043708	Tissue Secretory	Apolipoprotein C-I precursor [Salmo salar]	-0.05938	-0.347593	-1.39284	-0.55988	0.0433515	0.831128	0.309405	0.557854
Ssa#S50370027	Tissue Secretory	Zymogen granule membrane protein 16 precursor [Salmo salar]	-0.215619	-0.345594	-1.29317	-0.802557	-3.01668	-0.687621	-0.835382	-0.50948
Ssa#S50369249	Tissue Secretory	Zymogen granule membrane protein 16 precursor [Salmo salar]	-0.217003	-0.31506	-1.28422	-0.752693	-3.17342	-0.682812	-0.765469	-0.471794
Ssa#EG784262	Tissue Secretory	Zymogen granule membrane protein 16 precursor [Salmo salar]	-0.152966	-0.265328	-1.08524	-0.601772	-2.97086	-0.197818	-0.680675	-0.407741
Ssa#CK894935	Tissue Secretory	Apolipoprotein L_ 1 - Ident 38	-0.369897	-0.23427	-1.27694	-0.876095	0.149302	0.853988	-0.126087	-0.274424
Ssa#CB504205	Tissue Secretory	Apolipoprotein B-100	-0.0470778	-0.0469167	-0.0122771	0.042978	0.998371	-0.578017	0.0102131	0.05184
Ssa#GRASP209730977	Tissue Secretory	Gastrotropin [Salmo salar]	-0.415337	0.0102268	0.173325	0.889304	0.118597	0.618246	0.154367	0.393713
Ssa#S18892488	Tissue Secretory	C-reactive protein similar, pentraxin	-0.0097204	0.027757	0.210601	0.14653	1.25442	-0.602155	-0.405967	0.124588
Ssa#S18892237	Tissue Secretory	SPP24_SALSA RecName: Full=Secreted phosphoprotein 24; Short=Spp-24; AltName: Full=Secreted phosphoprotein 2; Flags: Precursor	0.0623125	0.035703		-0.076327	0.961173	-0.354918	0.0526219	-0.0090683
Ssa#GRASP209154423	Tissue Secretory	Serotransferrin-1 precursor [Salmo salar]	-0.158502	0.103545	0.524087	1.35658	0.99538	-0.515073	-0.551431	0.0673068
Ssa#S18835622	Tissue Secretory	Gastrotropin [Salmo salar]	0.00991652	0.369506	-0.209889	-0.274097	1.61797	-0.652067	-0.203453	-0.32489
Ssa#S38795880	Tissue Secretory	CXCL10-like chemokine	-0.190889	0.56305	-0.985727	0.470939	-0.347921	-0.588587	-0.432038	0.0197665
Ssa#S18892464	Tissue Secretory	antithrombin [Salmo salar]	1.25516	0.734846	1.48105	1.00872	0.088256	-0.188984	-0.201187	-0.167262
Omy#EST1-3A_B03	Tissue Secretory	Natterin-like protein [Salmo salar]	-0.055859	1.23778	0.0811026	0.0157466	0.0826857	1.858	0.173469	0.873917
Ssa#EG809754	Tissue Secretory	Plasminogen activator inhibitor 1	0.121871	1.25067	0.623087	0.368785	0.0906754	-0.0319178	-0.0622427	0.876747
Ssa#S50690330	Tissue Skin, keratinization	Peripheral myelin protein 22 [Salmo salar]	-0.251413	0.392924	0.599098	0.868844	-0.367261	0.282938	-0.0732953	0.564642
Ssa#S35543868	Tissue Skin, keratinization	Periplakin	-0.427264	0.63494	0.806474	0.725976	-0.272566	1.23035	0.496678	0.244823
Ssa#GRASP223672950	Unknown Uncertain	HGV2 [Salmo salar]	-0.627495	-1.18938	0.289189	0.54002	-0.183738	-0.0793617	0.0899293	-0.48217
Ssa#GRASP209154083	Unknown Uncertain	LIM domain transcription factor LMO4.1 [Salmo salar]	-0.438887	-1.0531	-0.509782	0.0693336	-0.306345	0.813218	-0.0162128	0.0191617
Ssa#STIR31448	Unknown Uncertain	Unknown	-0.910467	-0.914599	-0.215583	-0.98596	0.0547329	0.00060622	-0.496703	0.034038
Ssa#S35698164	Unknown Uncertain	Rh30-like protein - Ident 37	-0.168864	-0.591311	-1.02929	-0.284888	-0.0547865	0.889571	0.00581533	-0.026405
Ssa#KSS1256	Unknown Uncertain	Unknown	-0.549488	-0.439802	0.193462	0.473849	-0.0679836	0.833167	0.0797612	0.531115
Ssa#GRASP209738163	Unknown Uncertain	Probable dimethyladenosine transferase [Salmo salar]	-0.461929	-0.361957	0.31892	0.9102	-0.0793872	0.272172	0.71238	0.683467
Ssa#S31983482	Unknown Uncertain	Uncharacterized proteinQ4V9P2 Uncharacterized protein	0.316544	-0.244587	-0.0802828	-0.298209	0.918838	-0.161032	-0.935931	0.189902
Ssa#EG806254	Unknown Uncertain	Reverse transcriptase	-0.797894	-0.210084	-2.1936	-0.09848	0.17805	-0.3874	-0.38537	1.65243
Ssa#KSS4110	Unknown Uncertain	Unknown	0.002398	-0.205111	-0.0387332	0.166116	-0.119458	0.265118	-0.166058	0.815649
Ssa#CA054025	Unknown Uncertain	Ntd5 protein - Ident 91	0.410503	-0.181767	0.305544	0.975611	0.719355	1.03054	0.628784	1.20532
Ssa#STIR43102	Unknown Uncertain	protein phosphatase 1, regulatory (inhibitor) subunit 1b-like [Salmo salar]	1.06067	-0.0108996	0.838516	0.355768	0.0324803	0.274361	-0.247864	0.735053
Ssa#S30297156	Unknown Uncertain	Envelope protein	-0.479094	0.0373462	-2.31982	-0.028036	0.63776	-0.174537	-0.532791	2.44359
Ssa#TC107210	Unknown Uncertain	Uncharacterized protein	-0.725517	0.256252	0.893937	0.705886	-0.17492	0.612047	-0.42978	0.376829
Ssa#GRASP223647529	Unknown Uncertain	Cytosolic 5-nucleotidase 1A [Salmo salar]	0.0574726	0.369882	0.329551	0.805838	-0.12001	0.309319	-0.00372872	0.306705
Ssa#GRASP223649133	Unknown Uncertain	Nuclear factor interleukin-3-regulated protein [Salmo salar]	0.283606	0.798277	0.0801174	0.0420501	-0.0639608	0.551458	-0.146421	-0.04275
Ssa#KSS3895	Unknown Uncertain	IgH locus, CD97 UTR	0.469211	0.8451	0.166273	0.174721	0.0657111	0.450617	0.102351	-0.0787565
Ssa#BG936628	Unknown Uncertain	Novel proteinA2CE76 Novel protein	-0.32672	0.897599	1.03011	1.11505	0.0723468	0.64635	0.235495	0.298176
Ssa#KSS892	Unknown Uncertain	Probable G-protein coupled receptor 141	0.317323	1.04344	0.329396	0.216203	0.095082	0.39783	-0.020389	0.0783448
Ssa#KSS4306	Unknown Uncertain	RING finger protein 213 [Salmo salar]	-0.173731	1.06849	0.0582752	0.485708	-0.133384	0.190532	0.21108	0.417429
Ssa#KSS4331	Unknown Uncertain	Unknown	-0.04342	1.18992	0.564869	0.213863	-0.156819	0.128584	-0.181157	0.513888
Ssa#KSS4160	Unknown Uncertain	Unknown	-0.944805	1.19937	0.769478	-1.17698	-0.423478	0.561666	-0.610528	1.0037
Ssa#CL103Contig1	Unknown Uncertain	Unknown	0.648293	1.20153	0.625922	0.59364	-0.208646	-0.059994	-0.17069	0.356328
Ssa#KSS4315	Unknown Uncertain	Unknown	0.735244	1.25135	0.686677	0.496495	0.007516	0.34097	0.0375787	-0.0910225
Ssa#CB509890	Unknown Uncertain	Natterin-like protein [Salmo salar]	0.34201	1.30717	0.0675624	0.0489565	0.181434	1.98624	0.150439	0.820294
Ssa#GRASP209148448	Unknown Uncertain	Torsin family protein C9orf167 homolog [Salmo salar]	0.0721654	1.54261	0.178557	-0.243145	0.107671	-0.279723	-0.106477	-0.201915
Ssa#KSS2001	Unknown Uncertain	Unknown	0.309144	2.2157	0.96535	0.151386	0.170262	0.398805	-0.132396	0.296105
Ssa#DY725252	Z	Breast and ovarian cancer susceptibility protein 2 - Ident 96	-0.563562	-1.26618	-1.31811	0.486946	-0.201874	1.79162	0.201365	0.920538
Ssa#TC70045	Z	Origin recognition complex subunit 5	-0.24263	-1.19615	0.436007	0.431511	0.263112	-0.422639	-0.158596	-0.567497
Ssa#S19092973	Z	DNA [Salmo salar]	-0.311118	-1.14982	0.124046	0.342787	0.00637696	-0.102735	-0.0173993	-0.190192
Ssa#S35589555	Z	DNA [Salmo salar]	-0.290775	-1.10516	0.306688	0.335394	-0.154641	0.106294	0.0515288	-0.187627
Ssa#CB515886	Z	Myelin transcription factor 1	-0.18103	-1.05859	0.0344024	-0.0670814	0.0263415	1.42609	0.549094	0.512675
Ssa#KSS3105	Z	Unknown	-0.141196	-1.00654	-0.521168	0.410049	-0.077875	0.271786	-0.053428	0.192271
Ssa#TC81309	Z	Polymerase delta-interacting protein 3 [Salmo salar]	0.0505128	-0.973972	0.0521941	0.0409842	0.381628	-0.33076	0.121247	0.0959925
Ssa#S18891023	Z	MutS homolog 6 (E. coli)	-0.25994	-0.920488	0.313457	0.517568	-0.346365	0.198592	0.0955415	-0.568723
Ssa#S34822050	Z	Coagulation factor IX precursor [Salmo salar]	-0.307204	-0.919118	-0.952549	-0.12001	-0.161772	0.667498	-0.0479205	0.410668
Ssa#S35550915	Z	Novel collagen protein - Ident 31	-0.967243	-0.912285	-1.51734	-0.649032	-0.246938	1.3242	-0.0952776	0.245577
Ssa#KSS486	Z	Transmembrane protein 71	-0.512909	-0.870474	-0.443711	0.385588	-0.252708	0.637229	-0.0903075	-0.100412
Ssa#GRASP223672870	Z	Importin subunit alpha-2 [Salmo salar]	-1.01467	-0.834829	0.162863	0.428752	-0.0969545	-0.304425	-0.395726	-0.278109
Ssa#AM402819	Z	Tetratricopeptide repeat protein 14 [Salmo salar]	-0.252279	-0.81287	-0.0651934	0.19138	0.327471	0.692745	0.21547	0.542488
Ssa#EG838353	Z	putative interferon-alpha/beta receptor alpha chain [Oncorhynchus mykiss]	-0.712962	-0.801732	-0.507023	1.4149	-0.408075	1.45464	-0.152395	-0.0408494
Ssa#EG917926	Z	Chromosome transmission fidelity protein 8 homolog	-0.200351	-0.798941	0.422286	0.415182	-0.236505	-0.103265	-0.0659102	-0.14417
Omy#BX909354	Z	Novel ABC transporter domain containing protein	-1.45643	-0.730734	0.144177	1.19824	-0.309134	0.847019	0.27763	0.60891
Ssa#DW535981	Z	Y+L amino acid transporter 1 [Salmo salar]	-0.829688	-0.699252	0.279711	0.780028	-0.136579	0.887896	0.528056	0.722687
Omy#CB487203	Z	Polo-like kinase 3 (Drosophila)	-0.383339	-0.545344	0.344646	0.276828	-0.177019	1.08521	0.345926	0.513611
Ssa#EG882184	Z	Symplekin	-0.84323	-0.528651	0.274645	0.92213	-0.367638	0.711702	0.410849	0.311777
Ssa#S35495693	Z	Esophageal cancer-related gene 4 protein precursor [Salmo salar]	-0.326998	-0.496824	0.187788	-0.579419	-0.803793	-1.20535	-1.004	-0.160661
Ssa#TC109651	Z	PREDICTED: hypothetical protein [Danio rerio]	-0.29027	-0.489196	-0.0939431	0.903759	0.30869	0.886642	0.0144967	-0.05487
Ssa#DW469241	Z	Papilin b_ proteoglycan-like sulfated glycoprotein	-0.57303	-0.481236	-1.30316	-1.71649	-0.542344	0.269418	-0.412917	0.115761
Ssa#GRASP209735021	Z	Glutathione S-transferase P [Salmo salar]	-0.93411	-0.474174	-1.23336	0.432675	-0.698522	1.46008	0.155652	0.630152
Omy#CA349258	Z	Neuropilin 1b	0.26041	-0.440207	-0.048505	-0.263679	0.150486	0.989466	0.280265	0.558994
Ssa#S35025457	Z	Ubiquitin-like protein FUBI [Salmo salar]	-0.125115	-0.435248	0.211068	0.519959	-0.17479	0.665835	0.00167858	1.07547
Ssa#EG882631	Z	Epithelial cadherin precursor [Salmo salar]	-0.516685	-0.435077	-0.930137	0.158746	0.0281434	1.39943	0.0962967	0.460712
Ssa#S35571777	Z	Novel protein similar to rat SV2 related protein - Ident 97	-0.33606	-0.415971	-1.82182	-0.324305	-0.287272	1.43464	-0.170268	0.42542
Ssa#S35509175	Z	Cysteine and histidine-rich domain-containing prot	0.0383767	-0.414145	-0.788692	-1.29908	0.137661	-0.604112	0.149722	-0.500586
Omy#CA345010	Z	Alpha-mannosidase 2	-0.67731	-0.403182	0.554612	0.656611	0.238298	-1.18695	-0.0571926	0.312918
Ssa#S35529076	Z	mTERF domain-containing protein 3, mitochondrial	-0.342735	-0.3877	-0.770132	-1.23732	0.0562804	-0.971314	-0.371677	0.0187291
Ssa#DY702201	Z	taxilin beta muscle-derived protein 77-like [Salmo salar]	-0.0444584	-0.381529	-1.21589	0.582992	-0.064964	0.41134	-0.111586	0.627564
Ssa#S35676247	Z	Epithelial cadherin precursor [Salmo salar]	-0.527325	-0.368459	-1.04009	0.153072	-0.113582	1.74191	0.146468	0.371032
Ssa#CK890937	Z	Annexin	-0.239586	-0.357644	-0.834929	-0.447396	0.359322	1.15591	0.202222	0.089901
Ssa#S50369596	Z	Galectin-4 [Salmo salar]	0.11039	-0.348555	-0.257111	-0.940771	-0.426513	-0.0073014	-0.354106	-0.412068
Ssa#AM402821	Z	bile salt export pump [Oncorhynchus mykiss]	0.175808	-0.34816	0.148092	-0.243393	0.204852	1.27047	0.528666	0.525498
Ssa#S35704124	Z	Rad51 homolog C (S. cerevisiae)	-0.839713	-0.342732	0.15621	0.207496	0.0463432	-0.394153	0.338072	0.357478
Ssa#EL698775	Z	TPA_exp: FXYD6 [Salmo salar]	-0.968164	-0.333352	0.0258562	0.347614	-0.14937	1.60914	0.58657	0.0335503
Ssa#S35661726	Z	Novel protocadherin protein - Ident 32	-0.469929	-0.312732	-1.19868	-0.0495187	-0.632256	1.19472	-0.11302	0.0267937
Ssa#S50152580	Z	collagen 1a [Salmo salar]	-0.731639	-0.282228	-0.109827	-0.891056	-0.238392	-0.445138	-0.513544	-0.0432358
Ssa#CB517693	Z	Protein transport protein Sec24D	-0.778757	-0.278963	0.264691	0.438687	-0.0890462	0.916283	0.14383	0.508154
Ssa#GRASP209155171	Z	Butyrate response factor 2 [Salmo salar]	0.0509546	-0.231981	-0.896643	-0.313792	-0.315383	0.383854	0.173492	0.0739166
Ssa#S30294854	Z	Zinc finger protein 572 [Salmo salar]	-0.495969	-0.222675	-2.24436	-0.25443	0.28751	-0.433626	-0.684203	2.29615
Ssa#EG872251	Z	eukaryotic translation termination factor 1-like [Salmo salar]	0.065211	-0.220035	0.136443	-0.181759	0.0623748	0.0377187	0.828963	0.177128
Ssa#TC108016	Z	zona pellucida protein gamma [Salvelinus alpinus]	-0.571611	-0.214667	0.429929	0.183174	0.215058	-0.561605	-0.184682	0.941238
Ssa#GRASP209155217	Z	Leucine-rich glioma-inactivated protein 1 precursor [Salmo salar]	0.148155	-0.205834	-0.835439	-0.369232	-0.0978757	-0.07079	-0.194279	0.0619452
Ssa#TC96053	Z	General transcription factor II-I repeat domain-co	0.00309988	-0.205078	-0.809961	0.107449	-0.101258	0.149685	0.0389845	-0.0286208
Ssa#KSS976	Z	TBC1 domain family member 13	-0.570841	-0.197359	-2.05378	-0.101102	0.224848	-0.613822	-0.527445	1.59373
Omy#S15328250	Z	Protein orai-3	0.138398	-0.19735	0.0101786	-0.0621348	0.366674	1.4979	0.256483	0.406541
Omy#S18158100	Z	Novel zona pellucida-like domain containg protein - Ident 24	0.025911	-0.178785	-0.918296	-0.286316	-0.196594	0.382821	-0.257629	0.177934
Ssa#S30240160	Z	Reticulon	-0.449586	-0.172677	-0.491779	-1.46231	0.208311	-1.07372	0.124748	-0.472706
Ssa#DW543822	Z	G-protein coupled receptor 3	-0.842563	-0.166464	-2.69481	0.006562	0.512334	-0.706618	-0.735303	2.53352
Ssa#TC69706	Z	LBH [Salmo salar]	-0.389372	-0.135802	1.13802	1.365	0.140631	-0.122694	-0.073009	0.0817192
Ssa#TC105644	Z	Kinesin light chain 1 [Salmo salar]	0.121642	-0.133763	-0.100921	-0.350554	0.11569	1.08781	0.334856	0.325981
Ssa#GRASP209736951	Z	Glucosylceramidase precursor [Salmo salar]	0.125353	-0.120846	1.39644	1.06492	-0.144662	0.183329	0.229463	-0.0804453
Ssa#TC81452	Z	Asparaginyl-tRNA synthetase, cytoplasmic [Salmo salar]	-0.0501233	-0.120358	-0.37095	-0.955544	0.0363732	-0.362496	-0.342004	-0.436207
Ssa#S32007482	Z	solute carrier family 25 member 3 [Salmo salar]	0.0442288	-0.114724	-1.18866	-1.40082	0.239784	0.0971099	-0.0940306	0.00957873
Ssa#S35548105	Z	LBH [Salmo salar]	-0.377719	-0.114272	1.14312	1.39702	0.141161	-0.129266	-0.072713	0.149567
Ssa#GRASP209731985	Z	NipSnap homolog 2 [Salmo salar]	-0.161671	-0.113849	-0.821369	-1.00223	-0.08325	-0.165599	-0.26442	0.0552062
Ssa#GRASP223647519	Z	Serine/threonine-protein kinase SRPK3 [Salmo salar]	0.310889	-0.0872264	-0.167962	-0.847522	0.0558099	-0.578873	0.239984	-0.436307
Ssa#S35534466	Z	Protein enabled homolog	0.233733	-0.0852946	-0.233191	-1.10422	0.0785973	-0.52373	0.153857	-0.17839
Ssa#S47727729	Z	Lactoylglutathione lyase [Salmo salar]	-0.580454	-0.0850382	0.133699	0.878484	-0.085913	0.141585	-0.0331422	0.340784
Ssa#EG847770	Z	UDP glucuronosyltransferase 1 family polypeptide b7 isoform 1 - Ident 26	-0.878837	-0.07796	0.357739	0.545782	0.0548266	-0.379883	-0.0383806	0.861899
Ssa#EG839492	Z	Target of Nesh-SH3	-0.159963	-0.0453152	0.401669	-0.288099	-0.567856	-1.22214	0.0429196	0.180281
Ssa#EG878525	Z	3-hydroxyisobutyrate dehydrogenase, mitochondrial precursor [Salmo salar]	0.0070206	-0.0425997	-0.649247	-0.856428	-0.0102922	0.184413	-0.128312	0.263869
Ssa#CX354940	Z	Low density liporotein receptor related 11	-0.363742	0.00654414	0.249669	-0.225557	1.08621	-0.571053	-0.295358	0.256382
Ssa#TC79180	Z	fast myotomal muscle troponin-T-2 [Salmo salar]	-0.292787	0.007642	1.16264	-0.026411	-0.0858702	-0.230914	1.12204	0.29787
Ssa#EG863799	Z	Cytochrome P450_ family 46_ subfamily A_ polypeptide 1	-0.666912	0.0177646	0.0557312	0.349218	-0.19991	1.16334	0.455388	0.0640802
Ssa#S35485236	Z	Immunoglobulin superfamily member 22	0.191037	0.020808	-1.36027	-1.18321	0.0298422	-0.926517	0.0378049	-0.524529
Ssa#GRASP223648293	Z	Endophilin-B2 [Salmo salar]	0.308356	0.0261569	0.228991	-0.403688	-0.0497747	-0.0957609	-0.227488	-0.830774
Ssa#GRASP223647713	Z	Annexin A6 [Salmo salar]	0.177358	0.0280547	-0.124786	-0.898787	-0.0020508	-0.384495	0.269681	-0.279967
Ssa#S48416777	Z	Tropomyosin alpha-3 chain [Salmo salar]	-0.0148625	0.0289136	-0.0999104	-0.959149	-0.120983	0.0405302	0.0391843	-0.242922
Omy#S34312249	Z	Protein furry homolog	-1.05512	0.0343131	0.0408352	0.376167	-0.093369	0.833704	0.377154	0.335248
Ssa#S35705124	Z	Ataxin-7-like protein 3 [Salmo salar]	0.793095	0.0564808	0.138456	0.0409149	0.0741875	-0.222704	0.418807	0.142881
Ssa#S31971391	Z	Trafficking protein particle complex subunit 10	-0.135093	0.0565089	0.0568134	0.969184	-0.0336726	6.52e-05	0.113687	0.345467
Omy#S34315435	Z	GalNAc alpha 2,6-sialyltransferase [Oncorhynchus mykiss]	-0.132675	0.0647072	3.066e-05	0.222016	0.301518	1.15302	0.457547	0.270236
Omy#S50901536	Z	Thioredoxin-dependent peroxide reductase, mitochondrial precursor [Oncorhynchus mykiss]	-0.191192	0.0686278	-0.476427	-0.928526	-0.0806272	-0.165844	-0.246239	-0.0151813
Ssa#S48399643	Z	EMI domain-containing protein 1	-1.04146	0.073398	0.289633	0.132335	-0.110714	0.167349	0.219599	0.260604
Ssa#DW582260	Z	Histamine receptor H3	-0.0301743	0.0869721	0.812041	0.455706	0.051928	-0.08032	0.0859023	0.28657
Ssa#GRASP209737647	Z	Docking protein 5 [Salmo salar]	-0.0869265	0.0887516	-0.481672	-1.30182	-0.205544	0.257932	-0.0928366	0.0104314
Ssa#GRASP223647607	Z	Ezrin-radixin-moesin-binding phosphoprotein 50 [Salmo salar]	-0.0798914	0.09264	-0.912434	0.00616812	0.120404	0.281911	-0.150746	0.172626
Ssa#TC99625	Z	UDP glucuronosyltransferase 2 family polypeptide a1 isoform 3 - Ident 30	-0.102701	0.0941257	0.25476	0.244716	0.168685	1.21323	0.507585	0.395968
Ssa#KSS4773	Z	Unknown	-0.0999844	0.114573	0.500174	0.918634	-0.315241	0.664559	0.118641	0.303007
Ssa#S31992984	Z	Tyrosine-protein kinase ABL1	-0.454911	0.119707	0.29316	0.0681858	0.141919	-0.42768	-0.119428	0.868423
Ssa#DY729427	Z	Fibroblast growth factor 13 [Salmo salar]	-0.948315	0.132663	0.515284	0.195797	-0.0786757	0.147132	0.489776	-0.127857
Ssa#S30277377	Z	AIDB protein [Salmo salar]	0.212319	0.13511	-0.874335	-0.388097	-0.0455278	0.413776	0.10795	0.579705
Ssa#S35491585	Z	Thioredoxin interacting protein	0.335613	0.135591	0.843112	-0.176355	-0.153286	-0.247071	-0.1074	0.22459
Ssa#GRASP209732561	Z	Ankyrin repeat and SOCS box protein 13 [Salmo salar]	1.04748	0.141333	0.418416	-0.0571086	-0.346622	-0.138539	-0.198564	0.751704
Ssa#S50369742	Z	Poliovirus receptor-related protein 1 precursor [Salmo salar]	0.950877	0.171091	-0.468529	0.348558	0.106562	0.55138	0.283963	0.0663515
Ssa#DY715173	Z	Neural friend of GATA-A	0.0553455	0.181161	0.108557	-0.221214	-0.0795388	0.904107	0.52011	0.0646147
Ssa#GRASP209155885	Z	Ubiquitin-conjugating enzyme E2 G1 [Salmo salar]	0.857351	0.186862	0.205646	-0.0923678	-0.0238219	0.080827	-0.0486882	0.54679
Ssa#S35481301	Z	Cullin-associated NEDD8-dissociated protein 1	0.994034	0.19902	0.276623	-0.646648	0.144863	-0.375738	-0.0755566	-0.137426
Ssa#KSS4204	Z	Unknown	-0.170165	0.205697	0.782289	0.946629	0.421805	0.187984	-0.246792	-0.28167
Ssa#S50370243	Z	Tumor suppressor candidate 2 [Salmo salar]	0.207089	0.206977	-0.313669	-0.915887	-0.113064	-0.119231	0.0122932	-0.266205
Ssa#DW339976	Z	Major facilitator superfamily domain-containing protein 2 [Salmo salar]	0.0922538	0.207907	0.166566	0.14001	0.090167	0.837144	0.1649	0.345299
Ssa#S35588835	Z	Ly6/PLAUR domain-containing protein 2 precursor [Salmo salar]	0.199805	0.225306	0.310993	0.400582	0.322125	0.961898	0.479384	0.500892
Ssa#GRASP209156095	Z	Voltage-dependent anion-selective channel protein 2 [Salmo salar]	0.190037	0.2526	-0.103427	-0.882321	0.082994	-0.220499	-0.608885	0.218841
Ssa#S35553637	Z	gill-specific calpain [Oncorhynchus mykiss]	-0.408795	0.253852	0.899376	0.638382	-0.237969	1.12896	0.426491	0.306065
Ssa#DY716866	Z	testis catalytic subunit of cyclic adenosine 3, 5-monophosphate dependent protein kinase [Oncorhynchus mykiss]	0.247053	0.267072	0.0480261	-0.157575	0.023322	0.81912	0.378671	0.241748
Ssa#GRASP221219517	Z	Proepiregulin [Salmo salar]	-0.187591	0.269283	0.538948	-0.0283877	0.154892	-0.0567401	-0.95966	0.341454
Ssa#EL698275	Z	Cysteine and glycine-rich protein 3 [Salmo salar]	0.534108	0.276945	-0.0695273	-0.520525	1.13814	0.34928	1.6728	-0.19824
Ssa#S35580641	Z	Protein FAM111A	-0.436538	0.284449	0.298113	0.0556427	-0.03334	0.411213	-0.162105	0.867324
Ssa#S35496174	Z	Transcriptional enhancer factor TEF-5	0.298727	0.2867	-0.0609136	-0.72839	-0.00567428	-0.817991	-0.186587	-0.448654
Ssa#DW007375	Z	NHL repeat-containing protein 2	-0.820449	0.324397	0.282454	0.0193664	-0.0671432	-0.0138809	0.0255922	0.145454
Ssa#S35567849	Z	plectin 1 [Salmo salar]	-0.232733	0.332368	0.937237	0.971285	0.239256	0.49315	-0.138907	0.320723
Ssa#CO470048	Z	RUN and FYVE domain containing 2	0.018676	0.365341	0.11307	0.144639	-0.0360612	0.84094	0.800432	-0.430768
Omy#S18162700	Z	Synovial sarcoma_ X breakpoint 2 interacting protein	-0.10303	0.443764	0.39691	-0.0890675	-0.186115	1.27111	0.820568	-1.27226
Ssa#S35517985	Z	Kelch repeat and BTB domain-containing protein 12	1.1949	0.497039	0.371695	-0.444989	-0.196273	-0.164797	-0.253248	0.39625
Ssa#EG770302	Z	Ahnak protein - Ident 23	0.696986	0.500505	0.828128	-0.063132	0.219175	-0.18749	0.0870474	0.470024
Ssa#S35508757	Z	DDB1- and CUL4-associated factor 6	0.84222	0.504352	0.698207	-0.551059	0.050148	0.233669	0.0442401	0.403911
Ssa#S35523051	Z	Aspartate beta-hydroxylase	0.312972	0.505264	-0.324939	-1.20223	0.266564	-0.239509	-0.121891	0.0412139
Ssa#S30295510	Z	EF-hand domain (C-terminal) containing 1	0.0278601	0.537496	0.0137284	0.168477	-0.0950074	1.28867	1.0711	-0.665791
Ssa#TC102736	Z	taxilin beta-like [Salmo salar]	1.26759	0.539129	0.74804	-0.0161234	0.079971	-0.260864	-0.168782	0.194862
Omy#S15299999	Z	Zinc finger transcription factor 24hpf - Ident 28	-0.389142	0.57717	0.190527	0.0694869	0.012083	1.65142	1.13151	-0.807802
Omy#S15329476	Z	Putative spalt protein - Ident 95	-0.167252	0.588983	0.294599	-0.44656	0.094573	1.08332	0.784031	-0.342432
Ssa#S24182403	Z	taxilin beta-like [Salmo salar]	1.25432	0.618297	0.838171	-0.0598318	0.0631862	-0.489867	-0.0487529	0.194282
Ssa#DY731718	Z	Poly(A) RNA polymerase GLD2	-0.334129	0.639585	0.318232	-0.00217158	-0.100884	0.576429	0.951671	-0.0335745
Ssa#GRASP221222221	Z	BTB/POZ domain-containing protein KCTD17 [Salmo salar]	0.199298	0.671635	1.23969	-0.166198	0.697218	-0.179438	-0.484419	0.362975
Ssa#S35499300	Z	leptin [Salmo salar]	0.631204	0.696619	1.10101	0.0898633	0.838755	0.0098744	-0.166149	-0.0579378
Ssa#GRASP209154577	Z	KIAA1754 homolog precursor [Salmo salar]	0.227366	0.814373	0.301984	0.11475	0.134476	-0.226476	-0.138269	-0.184105
Ssa#S35581768	Z	Protein-glutamine gamma-glutamyltransferase 2 [Salmo salar]	-0.801262	0.814669	1.71372	1.64315	-0.067378	0.210981	0.248441	0.446794
Ssa#BG934527	Z	CD209 antigen-like protein D [Salmo salar]	0.109927	0.82193	0.0882576	0.148188	0.0829306	0.081917	-0.0669889
Ssa#S35503931	Z	Placenta-specific gene 8 protein [Oncorhynchus mykiss]	0.107332	0.832235	0.227755	0.501539	0.251948	0.2995	-0.114041	0.00083
Ssa#S48413956	Z	Fish virus induced TRIM-7	0.339496	0.834898	-0.100061	0.148796	-0.0398424	0.0908971	-0.332402	0.243253
Ssa#DY701534	Z	Tripartite motif containing TRIM 25	0.366851	0.863172	0.106315	0.234207	0.0167247	0.14049	-0.330323	0.0748323
Ssa#S48419844	Z	Unconventional myosin-Ig	0.0482814	0.89299	0.417647	0.307793	0.0098174	0.0465426	0.0408807	0.00477075
Ssa#GRASP209737261	Z	Brain protein 44 [Salmo salar]	0.626007	0.984377	-0.028473	-0.503542	0.742927	2.54127	0.725417	1.06429
Ssa#S31996886	Z	Pol-like protein - Ident 25	0.26566	0.987269	0.558809	0.567136	0.295028	0.254605	0.223841	-0.0575323
Ssa#S35471896	Z	Sterile alpha motif domain-containing protein	-0.136456	0.994745	0.306963	0.261235	0.192077	0.0332795	0.0247739	-0.14175
Ssa#S18841186	Z	Tripartite motif-containing 55b - Ident 52	0.603363	1.01201	0.917296	-0.464236	-0.0256435	0.180191	-0.254626	0.862923
Omy#S34421721	Z	follistatin-like 3 glycoprotein [Oncorhynchus mykiss]	0.621132	1.1538	0.99251	0.0167756	-0.117909	-0.0795942	-0.145257	-0.106519
Ssa#KSS384	Z	Unknown	0.273441	1.17365	0.761976	0.466641	-0.0311138	0.790194	-0.223667	0.0973225
Ssa#GRASP209737507	Z	Four and a half LIM domains protein 1 [Salmo salar]	1.50407	1.4448	-0.483758	-0.53695	0.545044	0.892414	0.800596	0.191179
Ssa#GRASP209732665	Z	Tissue factor pathway inhibitor 2 precursor [Salmo salar]	0.967665	1.56936	0.403604	0.0551842	-0.164381	-0.109494	-0.171816	0.223775
Ssa#S31971960	Z	Heparan sulfate 3-O-sulfotransferase 1	-0.214184	1.591	1.26441	0.739359	0.132336	-0.271904	-0.0621977	-0.0752525
Ssa#S35529421	Z	Glucagon family neuropeptides precursor [Salmo salar]	0.521761	1.62001	0.642168	-0.660844	0.0516656	-0.195633	-0.0807623	-0.108705
Ssa#CL231Contig1	Z	Torsin-4A	-0.054362	2.10878	1.0973	0.346823	-0.028276	-0.06121	0.0103403	0.05183
Ssa#GRASP209731275	Z	Macrophage inflammatory protein 2-alpha precursor [Salmo salar]	-1.1994	2.23269	2.57158	1.72708	-0.373372	-0.28266	-0.0735533	-0.09616
Ssa#CB509156	Z	lectin [Oncorhynchus mykiss]	2.03875	4.41694	-2.18044	-1.17131	-2.12373	1.30172	-3.19899	-0.527803

## Sheet: Column
Column	Explanation
QueryID	Internal identifier
Annotation	Category class/pathway
Name	Gene name
GEO	GEO identifier
1dpw	log2FC high fish density - low dish density, one day post wounding
3dpw	log2FC high fish density - low dish density, three days post wounding
7dpw	log2FC high fish density - low dish density, seven days post wounding
14dpw	log2FC high fish density - low dish density, 14 day post wounding
36dpw	log2FC high fish density - low dish density, 36 six days post wounding
43dpw	log2FC high fish density - low dish density, 43 days post wounding
57dpw	log2FC high fish density - low dish density, 57 days post wounding
0 dpw	log2FC high fish density - low dish density, intact skin

## Sheet: Epidermal spacing
Epidermal score, 3 dpw
	Researcher 1	Researcher 2	Researcher 3	Average		Score
Control1	2	1	1	1.33333		0	No spacing
Control2	3	3	2	2.66667		1	Litle spacing
Control3	1	1	0	0.666667		2	Occurence of spacing
Control4	2	1	1	1.33333		3	Severe spacing
Control5	1	1	1	1
HFD 1	1	1	1	1
HFD 2	3	3	3	3
HFD 3	3	3	3	3
HFD 4	3	3	3	3
HFD 5	3	3	3	3
HFD 6	3	3	2	2.66667
Control				1.5
HFD				2.61111

## Sheet: Mucous cell score
Mucous cell score, 7 dpw
	Researcher 1	Researcher 2	Researcher 3	Average		score
HFD1	1	1	1	1		0	0 mucous cells
HFD2	2	2	3	2.33333		1	< 15 mucous cells
HFD3	2	3	3	2.66667		2	> 15 partly forming continous layer
HFD4	1	1	2	1.33333		3	one continous layer of mucous cells
HFD5	1	2	1	1.33333		4	two continous layers of mucous cells
HFD6	2	1	2	1.66667
Control1	2	3	3	2.66667
Control2	2	2	3	2.33333
Control3	2	4	3	3
Control4	3	3	3	3
Control5	4	4	4	4
Control				3
HFD				1.72222

## Sheet: Mineralization
Mineralization, 36 dpw
	Researcher 1	Researcher 2	Researcher 3	Average		score
HFD1	2	2	2	2		1	High mineralization
HFD2	2	2	2	2		2	Low mineralization
HFD3	2	2	2	2
Control1	1	1	1.5	1.16667
Control2	1	1	1	1
Control3	1	1	1	1
Control				1.05556
HFD				1.01852
